# Supplementary material for: β-Lactamase diversity in Pseudomonas aeruginosa
Source: Antimicrob Agents Chemother. 2025 Feb 10;69(3):e00785-24. doi: 10.1128/aac.00785-24 (PMC11881563; doi:10.1128/aac.00785-24)
Supplement: Supplemental tables — Tables S2 to S31. [file aac.00785-24-s0003.xlsx]

## Sheet: Table Legends
Table	Legend
S2	Overview of alleles by gene, blaOXA family, and assignment status
S3	Isolate counts by country and region
S4	Isolate counts by collection year
S5	Complete assigned blaPDC and blaOXA allele counts
S6	Complete unassigned blaPDC and blaOXA allele counts
S7	Complete acquired gene and allele counts
S8	Complete blaPDC allele frequency ranks by region
S9	Complete intrinsic blaOXA allele frequency ranks by region
S10	Regional prevalence of acquired genes
S11	Complete blaPDC allele frequency ranks by collection period
S12	Complete blaOXA allele frequency ranks by collection period
S13	Complete allele combination frequency
S14	Complete intrinsic allele combination frequency
S15	Complete metallo-β-lactamase carbapenemase gene and allele counts
S16	Prevalence of carbapenemase genes over time
S17	Prevalence of carbapenemase genes by region
S18	Complete MLST sequence type counts
S19	Complete PDS cluster counts
S20	Complete MLST frequency ranks by collection period
S21	Complete MLST frequency ranks by region
S22	Complete blaPDC and blaOXA allele presence and ranks deduplicated by MLST sequence type
S23	Complete blaPDC and blaOXA allele presence counts and ranks deduplicated by PDS cluster and unclustered isolates
S24	Complete correspondence between sequence types and intrinsic, assigned blaPDC and blaOXA alleles
S25	Complete correspondence between PDS clusters and intrinsic, assigned blaPDC and blaOXA alleles
S26	Complete correspondence between intrinsic, assigned blaPDC and blaOXA alleles and sequence types
S27	Complete correspondence between intrinsic, assigned blaPDC and blaOXA alleles and PDS clusters
S28	Correspondence of MLST sequence types and PDS clusters
S29	BioProject counts and statistics
S30	Complete blaPDC and blaOXA allele presence deduplicated by BioProject
S31	List of countries and their corresponding regions used in the analysis

## Sheet: S2
Gene	blaOXA Family	Type	Total Alleles	Assigned Alleles	Distinct Assigned Alleles	Unassigned Alleles	Distinct Unassigned Alleles
blaPDC	-	Intrinsic	30842	29369	254	1473	622
blaOXA (Intrinsic)	blaOXA-50	Intrinsic	30571	29202	63	1369	262
blaVIM	-	Acquired	2469	2447	27	22	18
blaOXA (Acquired)	blaOXA-10	Acquired	1528	1463	26	65	23
blaOXA (Acquired)	blaOXA-2	Acquired	1334	1305	14	29	15
blaGES	-	Acquired	1055	1026	21	29	16
blaIMP	-	Acquired	943	927	42	16	12
blaKPC	-	Acquired	914	909	12	5	4
blaNDM	-	Acquired	724	718	4	6	6
blaCARB	-	Acquired	491	491	4	0	0
blaOXA (Acquired)	blaOXA-1	Acquired	481	464	6	17	12
blaTEM	-	Acquired	451	408	4	43	8
blaVEB	-	Acquired	311	299	10	12	11
blaPER	-	Acquired	234	233	3	1	1
blaPAC	-	Acquired	117	114	1	3	3
blaOXA (Acquired)	blaOXA-9	Acquired	99	98	1	1	0
blaPME	-	Acquired	77	74	1	3	3
blaOXA (Acquired)	blaOXA-5	Acquired	66	57	2	9	5
blaCTX-M	-	Acquired	53	53	9	0	0
blaLCR	-	Acquired	52	51	1	1	1
blaAFM	-	Acquired	43	43	5	0	0
blaDIM	-	Acquired	39	34	1	5	3
blaSHV	-	Acquired	39	39	3	0	0
blaSPM	-	Acquired	33	33	1	0	0
blaPAU	-	Acquired	20	20	1	0	0
blaOXA (Acquired)	blaOXA-48	Acquired	19	19	2	0	0
blaRSC1	-	Acquired	19	0	0	19	0
blaOXA (Acquired)	blaOXA-1239	Acquired	18	18	1	0	0
blaOXA (Acquired)	blaOXA-46	Acquired	18	18	4	0	0
blaCAE	-	Acquired	14	14	1	0	0
blaBIM	-	Acquired	10	0	0	10	1
blaSCO	-	Acquired	10	10	1	0	0
blaPSE	-	Acquired	9	0	0	9	5
blaKBL	-	Acquired	8	8	1	0	0
blaOXA (Acquired)	blaOXA-372	Acquired	7	0	0	7	2
blaFIM	-	Acquired	7	7	1	0	0
blaNPS	-	Acquired	6	6	1	0	0
blaSIM	-	Acquired	6	6	2	0	0
blaOXA (Acquired)	-	Acquired	5	0	0	5	2
blaCAM	-	Acquired	5	4	1	1	1

## Sheet: S3
Country	Isolates	Proportion		Region	Isolates	Proportion
United States	9193	0.301885		North America	10187	0.334526
China	2865	0.0940825		Europe & Central Asia	7719	0.253481
France	1348	0.0442664		East & Southeast Asia	4564	0.149875
Spain	1229	0.0403586		Oceania	1006	0.0330356
Germany	961	0.0315579		South America	730	0.0239722
Australia	954	0.031328		South Asia	576	0.018915
Canada	878	0.0288323		Sub-Saharan Africa	463	0.0152043
United Kingdom	770	0.0252857		Middle East & North Africa	433	0.0142191
Singapore	584	0.0191777		Unavailable	4774	0.156771
Japan	580	0.0190464
Netherlands	569	0.0186851
Russia	511	0.0167805
Switzerland	484	0.0158939
Denmark	325	0.0106725
Brazil	322	0.010574
Czechia	285	0.00935899
India	275	0.00903061
Saudi Arabia	252	0.00827532
Pakistan	226	0.00742152
Estonia	222	0.00729016
Indonesia	199	0.00653487
Italy	182	0.00597662
Belgium	180	0.00591094
Chile	163	0.00535269
Poland	156	0.00512282
Nigeria	152	0.00499146
Thailand	134	0.00440037
Colombia	130	0.00426901
Bulgaria	114	0.0037436
Slovenia	106	0.00348089
South Africa	102	0.00334953
Mexico	94	0.00308683
Lebanon	90	0.00295547
Ghana	78	0.00256141
Portugal	71	0.00233154
Vietnam	62	0.00203599
Kenya	60	0.00197031
Austria	57	0.0018718
New Zealand	52	0.00170761
Argentina	49	0.00160909
Nepal	44	0.0014449
Egypt	40	0.00131354
Tanzania	31	0.001018
Myanmar (Burma)	29	0.000952318
South Korea	29	0.000952318
Greece	28	0.00091948
Taiwan	28	0.00091948
Paraguay	27	0.000886641
Romania	26	0.000853803
Bangladesh	25	0.000820964
Hong Kong SAR China	22	0.000722448
Malaysia	21	0.00068961
Peru	21	0.00068961
Croatia	20	0.000656771
Sweden	19	0.000623933
Côte d'Ivoire	18	0.000591094
Ukraine	15	0.000492578
Turkey	14	0.00045974
Cyprus	11	0.000361224
Tunisia	9	0.000295547
Haiti	8	0.000262709
Kazakhstan	8	0.000262709
Venezuela	8	0.000262709
Ethiopia	7	0.00022987
Hungary	7	0.00022987
Israel	7	0.00022987
Nicaragua	7	0.00022987
Philippines	7	0.00022987
Norway	6	0.000197031
Ecuador	5	0.000164193
Uruguay	5	0.000164193
Albania	4	0.000131354
Cambodia	4	0.000131354
Ireland	4	0.000131354
Lithuania	4	0.000131354
Serbia	4	0.000131354
Slovakia	4	0.000131354
Afghanistan	3	9.85157e-05
Iran	3	9.85157e-05
Puerto Rico	3	9.85157e-05
Sierra Leone	3	9.85157e-05
Burkina Faso	2	6.56771e-05
Cameroon	2	6.56771e-05
Georgia	2	6.56771e-05
Greenland	2	6.56771e-05
Iraq	2	6.56771e-05
Palestinian Territories	2	6.56771e-05
Rwanda	2	6.56771e-05
Sudan	2	6.56771e-05
Algeria	1	3.28386e-05
Benin	1	3.28386e-05
Congo - Brazzaville	1	3.28386e-05
Congo - Kinshasa	1	3.28386e-05
Costa Rica	1	3.28386e-05
Gambia	1	3.28386e-05
Jordan	1	3.28386e-05
Panama	1	3.28386e-05
Réunion	1	3.28386e-05
Uganda	1	3.28386e-05
Unavailable	4774	0.156771

## Sheet: S4
Collection Year	Isolates	Proportion
Before 2000	495	0.0162551
2000 - 2003	290	0.00952318
2004	123	0.00403914
2005	416	0.0136608
2006	381	0.0125115
2007	342	0.0112308
2008	292	0.00958886
2009	337	0.0110666
2010	400	0.0131354
2011	560	0.0183896
2012	663	0.021772
2013	939	0.0308354
2014	745	0.0244647
2015	976	0.0320504
2016	931	0.0305727
2017	1661	0.0545449
2018	2902	0.0952975
2019	3453	0.113392
2020	2048	0.0672534
2021	1635	0.0536911
2022	2092	0.0686983
2023	1542	0.0506371
2024	351	0.0115263
Unavailable	6878	0.225864

## Sheet: S5
Allele	Isolates	Percentage	Rank		Allele	Isolates	Percentage	Rank
blaPDC-3	5670	0.186195	1		blaOXA-488	4672	0.153422	1
blaPDC-5	4269	0.140188	2		blaOXA-50	3821	0.125476	2
blaPDC-8	3577	0.117464	3		blaOXA-486	3608	0.118482	3
blaPDC-1	2154	0.0707343	4		blaOXA-494	3126	0.102653	4
blaPDC-35	2137	0.070176	5		blaOXA-395	2543	0.0835085	5
blaPDC-19a	1539	0.0505386	6		blaOXA-396	2161	0.0709641	6
blaPDC-16	1145	0.0376002	7		blaOXA-847	1524	0.050046	7
blaPDC-34	906	0.0297517	8		blaOXA-904	845	0.0277486	8
blaPDC-24	850	0.0279128	9		blaOXA-905	768	0.02522	9
blaPDC-11	656	0.0215421	10		blaOXA-846	724	0.0237751	10
blaPDC-15	464	0.0152371	11		blaOXA-848	669	0.021969	11
blaPDC-31	396	0.0130041	12		blaOXA-851	588	0.0193091	12
blaPDC-12	361	0.0118547	13		blaOXA-1028	552	0.0181269	13
blaPDC-30	331	0.0108696	14		blaOXA-1032	485	0.0159267	14
blaPDC-36	330	0.0108367	15		blaOXA-1035	452	0.014843	15
blaPDC-37	248	0.00814396	16		blaOXA-914	420	0.0137922	16
blaPDC-14	240	0.00788126	17		blaOXA-1127	234	0.00768422	17
blaPDC-103	215	0.00706029	18		blaOXA-1034	212	0.00696178	18
blaPDC-6	169	0.00554972	19		blaOXA-1026	154	0.00505714	19
blaPDC-121	162	0.00531985	20		blaOXA-901	153	0.0050243	20
blaPDC-39	161	0.00528701	21		blaOXA-1014	131	0.00430185	21
blaPDC-60	161	0.00528701	21		blaOXA-1030	126	0.00413766	22
blaPDC-22	158	0.00518849	22		blaOXA-1033	119	0.00390779	23
blaPDC-46	153	0.0050243	23		blaOXA-906	118	0.00387495	24
blaPDC-59	123	0.00403914	24		blaOXA-1135	99	0.00325102	25
blaPDC-120	120	0.00394063	25		blaOXA-913	80	0.00262709	26
blaPDC-66	118	0.00387495	26		blaOXA-1174	78	0.00256141	27
blaPDC-71	115	0.00377644	27		blaOXA-1125	73	0.00239722	28
blaPDC-98	110	0.00361224	28		blaOXA-1029	72	0.00236438	29
blaPDC-97	86	0.00282412	29		blaOXA-902	53	0.00174044	30
blaPDC-109	85	0.00279128	30		blaOXA-1022	50	0.00164193	31
blaPDC-142	77	0.00252857	31		blaOXA-937	50	0.00164193	31
blaPDC-117	67	0.00220018	32		blaOXA-908	41	0.00134638	32
blaPDC-53	66	0.00216735	33		blaOXA-1199	38	0.00124787	33
blaPDC-56	64	0.00210167	34		blaOXA-485	28	0.00091948	34
blaPDC-64	61	0.00200315	35		blaOXA-1024	25	0.000820964	35
blaPDC-45	59	0.00193748	36		blaOXA-1131	25	0.000820964	35
blaPDC-67	57	0.0018718	37		blaOXA-1132	25	0.000820964	35
blaPDC-100	54	0.00177328	38		blaOXA-1250	25	0.000820964	35
blaPDC-301	50	0.00164193	39		blaOXA-1255	24	0.000788126	36
blaPDC-115	49	0.00160909	40		blaOXA-1023	19	0.000623933	37
blaPDC-127	48	0.00157625	41		blaOXA-1025	18	0.000591094	38
blaPDC-23	48	0.00157625	41		blaOXA-1140	18	0.000591094	38
blaPDC-124	46	0.00151057	42		blaOXA-1254	18	0.000591094	38
blaPDC-80	46	0.00151057	42		blaOXA-1021	17	0.000558256	39
blaPDC-51	45	0.00147774	43		blaOXA-1129	15	0.000492578	40
blaPDC-28	43	0.00141206	44		blaOXA-1124	14	0.00045974	41
blaPDC-20	39	0.0012807	45		blaOXA-1245	14	0.00045974	41
blaPDC-38	39	0.0012807	45		blaOXA-1027	13	0.000426901	42
blaPDC-167	38	0.00124787	46		blaOXA-1133	13	0.000426901	42
blaPDC-63	37	0.00121503	47		blaOXA-850	12	0.000394063	43
blaPDC-147	34	0.00111651	48		blaOXA-1253	10	0.000328386	44
blaPDC-10	32	0.00105083	49		blaOXA-1188	9	0.000295547	45
blaPDC-119	31	0.001018	50		blaOXA-1020	5	0.000164193	46
blaPDC-133	30	0.000985157	51		blaOXA-1126	4	0.000131354	47
blaPDC-68	30	0.000985157	51		blaOXA-1246	4	0.000131354	47
blaPDC-218	29	0.000952318	52		blaOXA-1252	2	6.56771e-05	48
blaPDC-122	25	0.000820964	53		blaOXA-1019	1	3.28386e-05	49
blaPDC-123	24	0.000788126	54		blaOXA-1130	1	3.28386e-05	49
blaPDC-114	23	0.000755287	55		blaOXA-1134	1	3.28386e-05	49
blaPDC-172	23	0.000755287	55		blaOXA-849	1	3.28386e-05	49
blaPDC-278	22	0.000722448	56		blaOXA-903	1	3.28386e-05	49
blaPDC-303	21	0.00068961	57		blaOXA-907	1	3.28386e-05	49
blaPDC-537	21	0.00068961	57
blaPDC-113	19	0.000623933	58
blaPDC-309	18	0.000591094	59
blaPDC-112	17	0.000558256	60
blaPDC-184	17	0.000558256	60
blaPDC-108	16	0.000525417	61
blaPDC-101	14	0.00045974	62
blaPDC-213	14	0.00045974	62
blaPDC-74	14	0.00045974	62
blaPDC-171	13	0.000426901	63
blaPDC-264	13	0.000426901	63
blaPDC-374	13	0.000426901	63
blaPDC-443	13	0.000426901	63
blaPDC-192	12	0.000394063	64
blaPDC-199	12	0.000394063	64
blaPDC-285	12	0.000394063	64
blaPDC-433	12	0.000394063	64
blaPDC-105	11	0.000361224	65
blaPDC-201	11	0.000361224	65
blaPDC-43	11	0.000361224	65
blaPDC-116	10	0.000328386	66
blaPDC-162	10	0.000328386	66
blaPDC-266	10	0.000328386	66
blaPDC-302	10	0.000328386	66
blaPDC-129	9	0.000295547	67
blaPDC-137	9	0.000295547	67
blaPDC-19b	9	0.000295547	67
blaPDC-52	9	0.000295547	67
blaPDC-197	8	0.000262709	68
blaPDC-211	8	0.000262709	68
blaPDC-364	8	0.000262709	68
blaPDC-58	8	0.000262709	68
blaPDC-104	7	0.00022987	69
blaPDC-189	7	0.00022987	69
blaPDC-225	7	0.00022987	69
blaPDC-402	7	0.00022987	69
blaPDC-432	7	0.00022987	69
blaPDC-457	7	0.00022987	69
blaPDC-479	7	0.00022987	69
blaPDC-526	7	0.00022987	69
blaPDC-594	7	0.00022987	69
blaPDC-107	6	0.000197031	70
blaPDC-161	6	0.000197031	70
blaPDC-174	6	0.000197031	70
blaPDC-191	6	0.000197031	70
blaPDC-214	6	0.000197031	70
blaPDC-255	6	0.000197031	70
blaPDC-361	6	0.000197031	70
blaPDC-95	6	0.000197031	70
blaPDC-138	5	0.000164193	71
blaPDC-177	5	0.000164193	71
blaPDC-240	5	0.000164193	71
blaPDC-256	5	0.000164193	71
blaPDC-257	5	0.000164193	71
blaPDC-322	5	0.000164193	71
blaPDC-334	5	0.000164193	71
blaPDC-346	5	0.000164193	71
blaPDC-440	5	0.000164193	71
blaPDC-454	5	0.000164193	71
blaPDC-481	5	0.000164193	71
blaPDC-69	5	0.000164193	71
blaPDC-134	4	0.000131354	72
blaPDC-139	4	0.000131354	72
blaPDC-141	4	0.000131354	72
blaPDC-17	4	0.000131354	72
blaPDC-170	4	0.000131354	72
blaPDC-195	4	0.000131354	72
blaPDC-226	4	0.000131354	72
blaPDC-348	4	0.000131354	72
blaPDC-367	4	0.000131354	72
blaPDC-407	4	0.000131354	72
blaPDC-44	4	0.000131354	72
blaPDC-469	4	0.000131354	72
blaPDC-529	4	0.000131354	72
blaPDC-565	4	0.000131354	72
blaPDC-70	4	0.000131354	72
blaPDC-86	4	0.000131354	72
blaPDC-118	3	9.85157e-05	73
blaPDC-143	3	9.85157e-05	73
blaPDC-158	3	9.85157e-05	73
blaPDC-168	3	9.85157e-05	73
blaPDC-209	3	9.85157e-05	73
blaPDC-258	3	9.85157e-05	73
blaPDC-274	3	9.85157e-05	73
blaPDC-280	3	9.85157e-05	73
blaPDC-286	3	9.85157e-05	73
blaPDC-288	3	9.85157e-05	73
blaPDC-337	3	9.85157e-05	73
blaPDC-371	3	9.85157e-05	73
blaPDC-382	3	9.85157e-05	73
blaPDC-408	3	9.85157e-05	73
blaPDC-442	3	9.85157e-05	73
blaPDC-472	3	9.85157e-05	73
blaPDC-480	3	9.85157e-05	73
blaPDC-521	3	9.85157e-05	73
blaPDC-65	3	9.85157e-05	73
blaPDC-188	2	6.56771e-05	74
blaPDC-198	2	6.56771e-05	74
blaPDC-21b	2	6.56771e-05	74
blaPDC-235	2	6.56771e-05	74
blaPDC-260	2	6.56771e-05	74
blaPDC-261	2	6.56771e-05	74
blaPDC-298	2	6.56771e-05	74
blaPDC-308	2	6.56771e-05	74
blaPDC-312	2	6.56771e-05	74
blaPDC-335	2	6.56771e-05	74
blaPDC-353	2	6.56771e-05	74
blaPDC-359	2	6.56771e-05	74
blaPDC-370	2	6.56771e-05	74
blaPDC-375	2	6.56771e-05	74
blaPDC-393	2	6.56771e-05	74
blaPDC-428	2	6.56771e-05	74
blaPDC-431	2	6.56771e-05	74
blaPDC-447	2	6.56771e-05	74
blaPDC-520	2	6.56771e-05	74
blaPDC-546	2	6.56771e-05	74
blaPDC-55	2	6.56771e-05	74
blaPDC-575	2	6.56771e-05	74
blaPDC-583	2	6.56771e-05	74
blaPDC-587	2	6.56771e-05	74
blaPDC-96	2	6.56771e-05	74
blaPDC-106	1	3.28386e-05	75
blaPDC-111	1	3.28386e-05	75
blaPDC-126	1	3.28386e-05	75
blaPDC-131	1	3.28386e-05	75
blaPDC-153	1	3.28386e-05	75
blaPDC-156	1	3.28386e-05	75
blaPDC-182	1	3.28386e-05	75
blaPDC-186	1	3.28386e-05	75
blaPDC-187	1	3.28386e-05	75
blaPDC-194	1	3.28386e-05	75
blaPDC-2	1	3.28386e-05	75
blaPDC-205	1	3.28386e-05	75
blaPDC-207	1	3.28386e-05	75
blaPDC-208	1	3.28386e-05	75
blaPDC-210	1	3.28386e-05	75
blaPDC-220	1	3.28386e-05	75
blaPDC-222	1	3.28386e-05	75
blaPDC-223	1	3.28386e-05	75
blaPDC-227	1	3.28386e-05	75
blaPDC-244	1	3.28386e-05	75
blaPDC-245	1	3.28386e-05	75
blaPDC-251	1	3.28386e-05	75
blaPDC-265	1	3.28386e-05	75
blaPDC-271	1	3.28386e-05	75
blaPDC-291	1	3.28386e-05	75
blaPDC-319	1	3.28386e-05	75
blaPDC-321	1	3.28386e-05	75
blaPDC-326	1	3.28386e-05	75
blaPDC-331	1	3.28386e-05	75
blaPDC-336	1	3.28386e-05	75
blaPDC-338	1	3.28386e-05	75
blaPDC-339	1	3.28386e-05	75
blaPDC-340	1	3.28386e-05	75
blaPDC-341	1	3.28386e-05	75
blaPDC-363	1	3.28386e-05	75
blaPDC-376	1	3.28386e-05	75
blaPDC-392	1	3.28386e-05	75
blaPDC-394	1	3.28386e-05	75
blaPDC-396	1	3.28386e-05	75
blaPDC-397	1	3.28386e-05	75
blaPDC-401	1	3.28386e-05	75
blaPDC-412	1	3.28386e-05	75
blaPDC-423	1	3.28386e-05	75
blaPDC-427	1	3.28386e-05	75
blaPDC-434	1	3.28386e-05	75
blaPDC-445	1	3.28386e-05	75
blaPDC-452	1	3.28386e-05	75
blaPDC-47	1	3.28386e-05	75
blaPDC-477	1	3.28386e-05	75
blaPDC-478	1	3.28386e-05	75
blaPDC-48	1	3.28386e-05	75
blaPDC-511	1	3.28386e-05	75
blaPDC-515	1	3.28386e-05	75
blaPDC-525	1	3.28386e-05	75
blaPDC-527	1	3.28386e-05	75
blaPDC-528	1	3.28386e-05	75
blaPDC-535	1	3.28386e-05	75
blaPDC-54	1	3.28386e-05	75
blaPDC-547	1	3.28386e-05	75
blaPDC-550	1	3.28386e-05	75
blaPDC-558	1	3.28386e-05	75
blaPDC-560	1	3.28386e-05	75
blaPDC-564	1	3.28386e-05	75
blaPDC-57	1	3.28386e-05	75
blaPDC-576	1	3.28386e-05	75
blaPDC-582	1	3.28386e-05	75
blaPDC-592	1	3.28386e-05	75
blaPDC-597	1	3.28386e-05	75
blaPDC-61	1	3.28386e-05	75
blaPDC-72	1	3.28386e-05	75

## Sheet: S6
Gene	IPG	IPG Accession	Isolates	Percentage		Gene	IPG	IPG Accession	Isolates	Percentage
blaPDC	646306042	HDQ8371364.1	281	0.00922764		blaOXA (Intrinsic)	98901715	WP_058176185.1	49	0.00146479
blaPDC	83850986	WP_047938147.1	23	0.000755287		blaOXA (Intrinsic)	3381347	WP_034047652.1	31	0.000926701
blaPDC	345372788	WP_181854152.1	15	0.000492578		blaOXA (Intrinsic)	63626539	WP_034040414.1	29	0.000866914
blaPDC	133406263	WP_073636943.1	13	0.000426901		blaOXA (Intrinsic)	5724753	WP_009877300.1	26	0.000777233
blaPDC	519641249	HBO9442935.1	10	0.000328386		blaOXA (Intrinsic)	197484260	WP_114230457.1	24	0.000717446
blaPDC	518497631	HBN8754873.1	7	0.00022987		blaOXA (Intrinsic)	272796243	WP_150035346.1	24	0.000717446
blaPDC	519646889	HBO9705810.1	7	0.00022987		blaOXA (Intrinsic)	67536752	WP_034022424.1	23	0.000687552
blaPDC	560161973	HCF7701528.1	7	0.00022987		blaOXA (Intrinsic)	133429548	WP_073667184.1	22	0.000657659
blaPDC	145597353	WP_083555577.1	5	0.000164193		blaOXA (Intrinsic)	133759426	WP_074206779.1	22	0.000657659
blaPDC	214446333	WP_121332498.1	5	0.000164193		blaOXA (Intrinsic)	3381322	WP_034015617.1	20	0.000597872
blaPDC	231758897	WP_129374110.1	5	0.000164193		blaOXA (Intrinsic)	185711619	WP_108201980.1	20	0.000597872
blaPDC	282757364	WP_155690696.1	5	0.000164193		blaOXA (Intrinsic)	133410175	WP_073647622.1	17	0.000508191
blaPDC	519643740	HBO9583123.1	5	0.000164193		blaOXA (Intrinsic)	160781764	WP_096083582.1	15	0.000448404
blaPDC	718900509	HEK4042966.1	5	0.000164193		blaOXA (Intrinsic)	67484808	WP_033984473.1	14	0.00041851
blaPDC	101445437	WP_059298584.1	4	0.000131354		blaOXA (Intrinsic)	219808965	WP_128621242.1	13	0.000388617
blaPDC	103639516	WP_061193978.1	4	0.000131354		blaOXA (Intrinsic)	133411371	WP_073648756.1	12	0.000358723
blaPDC	120235733	WP_070329875.1	4	0.000131354		blaOXA (Intrinsic)	226347247	WP_128663285.1	12	0.000358723
blaPDC	120236748	WP_070330893.1	4	0.000131354		blaOXA (Intrinsic)	240833055	WP_134261246.1	12	0.000358723
blaPDC	133433013	WP_073670733.1	4	0.000131354		blaOXA (Intrinsic)	67450018	WP_033949287.1	11	0.000328829
blaPDC	218830886	WP_124033993.1	4	0.000131354		blaOXA (Intrinsic)	326253757	WP_171892704.1	10	0.000298936
blaPDC	286832113	WP_160511261.1	4	0.000131354		blaOXA (Intrinsic)	506183760	WP_229998008.1	10	0.000298936
blaPDC	380806339	HEJ3248417.1	4	0.000131354		blaOXA (Intrinsic)	156109323	WP_094776403.1	9	0.000269042
blaPDC	387170989	WP_290339860.1	4	0.000131354		blaOXA (Intrinsic)	160783044	WP_096069592.1	9	0.000269042
blaPDC	518514141	EKA8156256.1	4	0.000131354		blaOXA (Intrinsic)	180963647	WP_105248276.1	8	0.000239149
blaPDC	518955601	EIU3428367.1	4	0.000131354		blaOXA (Intrinsic)	98893457	WP_058166594.1	7	0.000209255
blaPDC	518956694	EKU2262211.1	4	0.000131354		blaOXA (Intrinsic)	178465282	WP_104052979.1	7	0.000209255
blaPDC	519646620	HBO9789639.1	4	0.000131354		blaOXA (Intrinsic)	219933572	WP_124213927.1	7	0.000209255
blaPDC	519778496	HCF5149275.1	4	0.000131354		blaOXA (Intrinsic)	226339124	WP_128654537.1	7	0.000209255
blaPDC	71530051	WP_039026681.1	3	9.85157e-05		blaOXA (Intrinsic)	560063533	WP_302119050.1	7	0.000209255
blaPDC	97917947	WP_057384953.1	3	9.85157e-05		blaOXA (Intrinsic)	152321878	WP_088171164.1	6	0.000179361
blaPDC	120239005	WP_070333151.1	3	9.85157e-05		blaOXA (Intrinsic)	219800000	WP_126558944.1	6	0.000179361
blaPDC	221018083	WP_124987747.1	3	9.85157e-05		blaOXA (Intrinsic)	219895240	WP_124182437.1	6	0.000179361
blaPDC	221019137	WP_125061991.1	3	9.85157e-05		blaOXA (Intrinsic)	371951015	WP_194355408.1	6	0.000179361
blaPDC	240844666	WP_134296277.1	3	9.85157e-05		blaOXA (Intrinsic)	44749238	WP_023089775.1	5	0.000149468
blaPDC	325034986	WP_171409449.1	3	9.85157e-05		blaOXA (Intrinsic)	67510342	WP_034002900.1	5	0.000149468
blaPDC	345558560	WP_181265096.1	3	9.85157e-05		blaOXA (Intrinsic)	67553569	WP_034039417.1	5	0.000149468
blaPDC	381432432	WP_262961480.1	3	9.85157e-05		blaOXA (Intrinsic)	67596607	WP_034072939.1	5	0.000149468
blaPDC	431608419	WP_210773543.1	3	9.85157e-05		blaOXA (Intrinsic)	97915986	WP_057382111.1	5	0.000149468
blaPDC	518543847	HBO0923932.1	3	9.85157e-05		blaOXA (Intrinsic)	214429014	WP_121290043.1	5	0.000149468
blaPDC	519593740	HCG1613554.1	3	9.85157e-05		blaOXA (Intrinsic)	519646546	HBO9814482.1	5	0.000149468
blaPDC	519616415	HBO8014269.1	3	9.85157e-05		blaOXA (Intrinsic)	531233785	WP_241346768.1	5	0.000149468
blaPDC	519655700	WP_241388126.1	3	9.85157e-05		blaOXA (Intrinsic)	98884467	WP_058179454.1	4	0.000119574
blaPDC	560555875	WP_368772585.1	3	9.85157e-05		blaOXA (Intrinsic)	98900510	WP_058175902.1	4	0.000119574
blaPDC	566926987	HCK4920113.1	3	9.85157e-05		blaOXA (Intrinsic)	214392192	WP_121200674.1	4	0.000119574
blaPDC	568411628	HCI7166890.1	3	9.85157e-05		blaOXA (Intrinsic)	226367290	WP_126869902.1	4	0.000119574
blaPDC	580419431	EKW0481143.1	3	9.85157e-05		blaOXA (Intrinsic)	241917379	WP_134608608.1	4	0.000119574
blaPDC	595283272	EKD5501028.1	3	9.85157e-05		blaOXA (Intrinsic)	518505861	HDQ9096513.1	4	0.000119574
blaPDC	600872798	HCW0929925.1	3	9.85157e-05		blaOXA (Intrinsic)	518556758	HBO1659299.1	4	0.000119574
blaPDC	28425972	WP_014833883.1	2	6.56771e-05		blaOXA (Intrinsic)	30324521	WP_003146833.1	3	8.96807e-05
blaPDC	44760516	WP_023127789.1	2	6.56771e-05		blaOXA (Intrinsic)	39984458	WP_019372483.1	3	8.96807e-05
blaPDC	98883019	WP_058197258.1	2	6.56771e-05		blaOXA (Intrinsic)	47403401	WP_031636917.1	3	8.96807e-05
blaPDC	103184051	WP_060774174.1	2	6.56771e-05		blaOXA (Intrinsic)	226341219	WP_128684291.1	3	8.96807e-05
blaPDC	133435942	WP_073673775.1	2	6.56771e-05		blaOXA (Intrinsic)	226351436	WP_128684804.1	3	8.96807e-05
blaPDC	220235226	WP_124148210.1	2	6.56771e-05		blaOXA (Intrinsic)	226359712	WP_126868482.1	3	8.96807e-05
blaPDC	226335535	WP_126671309.1	2	6.56771e-05		blaOXA (Intrinsic)	260360993	WP_143479959.1	3	8.96807e-05
blaPDC	240854736	WP_134232485.1	2	6.56771e-05		blaOXA (Intrinsic)	279281098	WP_153655606.1	3	8.96807e-05
blaPDC	325034451	WP_171408967.1	2	6.56771e-05		blaOXA (Intrinsic)	378295679	HBO4804465.1	3	8.96807e-05
blaPDC	345551471	WP_181261243.1	2	6.56771e-05		blaOXA (Intrinsic)	414229143	WP_206647097.1	3	8.96807e-05
blaPDC	378285819	HCT3663868.1	2	6.56771e-05		blaOXA (Intrinsic)	480185904	WP_311185683.1	3	8.96807e-05
blaPDC	387171951	HEK3465689.1	2	6.56771e-05		blaOXA (Intrinsic)	516548258	WP_234569449.1	3	8.96807e-05
blaPDC	431607350	WP_210772828.1	2	6.56771e-05		blaOXA (Intrinsic)	518548568	HBO3686042.1	3	8.96807e-05
blaPDC	431609195	WP_210778863.1	2	6.56771e-05		blaOXA (Intrinsic)	518952469	WP_282393509.1	3	8.96807e-05
blaPDC	487402845	WP_223718159.1	2	6.56771e-05		blaOXA (Intrinsic)	519548238	HCR1509008.1	3	8.96807e-05
blaPDC	510071010	WP_234575440.1	2	6.56771e-05		blaOXA (Intrinsic)	556831225	HEJ1203085.1	3	8.96807e-05
blaPDC	518545654	HBO4010094.1	2	6.56771e-05		blaOXA (Intrinsic)	558858931	WP_252129464.1	3	8.96807e-05
blaPDC	518548454	HBO1218467.1	2	6.56771e-05		blaOXA (Intrinsic)	560144633	HCE9846220.1	3	8.96807e-05
blaPDC	518892357	EKG7554536.1	2	6.56771e-05		blaOXA (Intrinsic)	3381316	AAT09619.1	2	5.97872e-05
blaPDC	519414256	HBO3266709.1	2	6.56771e-05		blaOXA (Intrinsic)	30322052	WP_003125977.1	2	5.97872e-05
blaPDC	519430817	HEN8630469.1	2	6.56771e-05		blaOXA (Intrinsic)	98865154	WP_058151994.1	2	5.97872e-05
blaPDC	519550009	HCD7162409.1	2	6.56771e-05		blaOXA (Intrinsic)	98906446	WP_058199927.1	2	5.97872e-05
blaPDC	519589957	HBO6020455.1	2	6.56771e-05		blaOXA (Intrinsic)	103295105	WP_061180638.1	2	5.97872e-05
blaPDC	519622222	HBO9173073.1	2	6.56771e-05		blaOXA (Intrinsic)	120249507	WP_070338232.1	2	5.97872e-05
blaPDC	519639566	EKJ6830237.1	2	6.56771e-05		blaOXA (Intrinsic)	171745824	WP_100882964.1	2	5.97872e-05
blaPDC	519732954	HCR1449412.1	2	6.56771e-05		blaOXA (Intrinsic)	188360120	WP_109374457.1	2	5.97872e-05
blaPDC	519782974	HBP6079295.1	2	6.56771e-05		blaOXA (Intrinsic)	210115114	WP_119537291.1	2	5.97872e-05
blaPDC	523539847	EKU4118565.1	2	6.56771e-05		blaOXA (Intrinsic)	214641399	WP_121784488.1	2	5.97872e-05
blaPDC	558725244	HEN8507182.1	2	6.56771e-05		blaOXA (Intrinsic)	240854713	WP_134251909.1	2	5.97872e-05
blaPDC	559868170	HCW0496077.1	2	6.56771e-05		blaOXA (Intrinsic)	259336754	WP_142547966.1	2	5.97872e-05
blaPDC	560045281	WP_335725924.1	2	6.56771e-05		blaOXA (Intrinsic)	274292219	WP_151156057.1	2	5.97872e-05
blaPDC	560152789	HCJ6280201.1	2	6.56771e-05		blaOXA (Intrinsic)	326252475	WP_171889086.1	2	5.97872e-05
blaPDC	560169542	HCF6830879.1	2	6.56771e-05		blaOXA (Intrinsic)	330574887	WP_174706336.1	2	5.97872e-05
blaPDC	560503976	HEJ1579403.1	2	6.56771e-05		blaOXA (Intrinsic)	345553254	WP_181263097.1	2	5.97872e-05
blaPDC	560576449	WP_259630417.1	2	6.56771e-05		blaOXA (Intrinsic)	377933185	WP_196746761.1	2	5.97872e-05
blaPDC	560828384	HCG1593595.1	2	6.56771e-05		blaOXA (Intrinsic)	510070884	WP_234575249.1	2	5.97872e-05
blaPDC	566378446	HCJ0558779.1	2	6.56771e-05		blaOXA (Intrinsic)	518957384	HBO2909447.1	2	5.97872e-05
blaPDC	568411640	ELS0939404.1	2	6.56771e-05		blaOXA (Intrinsic)	518957847	HCR1628386.1	2	5.97872e-05
blaPDC	587037056	WP_263467045.1	2	6.56771e-05		blaOXA (Intrinsic)	519425429	HBO2987278.1	2	5.97872e-05
blaPDC	587042246	WP_263472941.1	2	6.56771e-05		blaOXA (Intrinsic)	519665786	HBP1072088.1	2	5.97872e-05
blaPDC	587567258	EKW7197246.1	2	6.56771e-05		blaOXA (Intrinsic)	558729859	HCE0305872.1	2	5.97872e-05
blaPDC	589924612	HCR1533622.1	2	6.56771e-05		blaOXA (Intrinsic)	559120369	HEJ4855804.1	2	5.97872e-05
blaPDC	589924870	HCR1346744.1	2	6.56771e-05		blaOXA (Intrinsic)	570034821	WP_256713382.1	2	5.97872e-05
blaPDC	596607015	HEN8820983.1	2	6.56771e-05		blaOXA (Intrinsic)	578361934	WP_319153175.1	2	5.97872e-05
blaPDC	601049700	HCW0900339.1	2	6.56771e-05		blaOXA (Intrinsic)	589928150	HCR1665559.1	2	5.97872e-05
blaPDC	601050104	HCW0851536.1	2	6.56771e-05		blaOXA (Intrinsic)	589930244	HCR1577864.1	2	5.97872e-05
blaPDC	601050383	HCW0872151.1	2	6.56771e-05		blaOXA (Intrinsic)	701297540	HEJ6527162.1	2	5.97872e-05
blaPDC	640311198	HDP3953721.1	2	6.56771e-05		blaOXA (Intrinsic)	712277646	WP_317815179.1	2	5.97872e-05
blaPDC	646312783	HDQ9643307.1	2	6.56771e-05		blaOXA (Intrinsic)	729845011	HEP9722450.1	2	5.97872e-05
blaPDC	663904005	WP_290044875.1	2	6.56771e-05		blaOXA (Intrinsic)	71530375	WP_039027005.1	1	2.98936e-05
blaPDC	697352267	ELC8899426.1	2	6.56771e-05		blaOXA (Intrinsic)	92293412	WP_054379608.1	1	2.98936e-05
blaPDC	700289721	WP_311051312.1	2	6.56771e-05		blaOXA (Intrinsic)	101447163	WP_059309361.1	1	2.98936e-05
blaPDC	700746452	ELH2221173.1	2	6.56771e-05		blaOXA (Intrinsic)	103648609	WP_061198004.1	1	2.98936e-05
blaPDC	701289355	HDY6353825.1	2	6.56771e-05		blaOXA (Intrinsic)	133435957	WP_073673759.1	1	2.98936e-05
blaPDC	705291786	ELK4800905.1	2	6.56771e-05		blaOXA (Intrinsic)	160964019	WP_096252958.1	1	2.98936e-05
blaPDC	708382306	HEB0718345.1	2	6.56771e-05		blaOXA (Intrinsic)	197486729	WP_114231392.1	1	2.98936e-05
blaPDC	718630626	HEJ5398287.1	2	6.56771e-05		blaOXA (Intrinsic)	219841892	WP_124133711.1	1	2.98936e-05
blaPDC	718910501	HEJ3434420.1	2	6.56771e-05		blaOXA (Intrinsic)	219854672	WP_124199516.1	1	2.98936e-05
blaPDC	719162257	HEK0236233.1	2	6.56771e-05		blaOXA (Intrinsic)	219864397	WP_124173995.1	1	2.98936e-05
blaPDC	719206319	HEK2353028.1	2	6.56771e-05		blaOXA (Intrinsic)	219888362	WP_128661786.1	1	2.98936e-05
blaPDC	857324783	ENF9270818.1	2	6.56771e-05		blaOXA (Intrinsic)	221017508	WP_124984066.1	1	2.98936e-05
blaPDC	30326881	WP_003124046.1	1	3.28386e-05		blaOXA (Intrinsic)	226052715	WP_126433639.1	1	2.98936e-05
blaPDC	44732743	WP_023116457.1	1	3.28386e-05		blaOXA (Intrinsic)	226057022	WP_126518570.1	1	2.98936e-05
blaPDC	44741456	WP_023128326.1	1	3.28386e-05		blaOXA (Intrinsic)	226337734	WP_128725111.1	1	2.98936e-05
blaPDC	44759554	WP_023123705.1	1	3.28386e-05		blaOXA (Intrinsic)	226342235	WP_126675603.1	1	2.98936e-05
blaPDC	47404376	WP_031635739.1	1	3.28386e-05		blaOXA (Intrinsic)	238989182	WP_132585256.1	1	2.98936e-05
blaPDC	58412917	WP_038403797.1	1	3.28386e-05		blaOXA (Intrinsic)	240821975	WP_134304566.1	1	2.98936e-05
blaPDC	71947440	WP_039700709.1	1	3.28386e-05		blaOXA (Intrinsic)	240827342	WP_134307927.1	1	2.98936e-05
blaPDC	98867387	WP_058139427.1	1	3.28386e-05		blaOXA (Intrinsic)	241857167	WP_134486131.1	1	2.98936e-05
blaPDC	98874274	WP_058170080.1	1	3.28386e-05		blaOXA (Intrinsic)	241927570	WP_134618895.1	1	2.98936e-05
blaPDC	98888213	WP_058158666.1	1	3.28386e-05		blaOXA (Intrinsic)	241938762	WP_134630205.1	1	2.98936e-05
blaPDC	98914755	WP_058134661.1	1	3.28386e-05		blaOXA (Intrinsic)	326335212	WP_171959509.1	1	2.98936e-05
blaPDC	103296213	WP_061189068.1	1	3.28386e-05		blaOXA (Intrinsic)	345372311	WP_181852030.1	1	2.98936e-05
blaPDC	103642616	WP_061360966.1	1	3.28386e-05		blaOXA (Intrinsic)	345552331	WP_181262228.1	1	2.98936e-05
blaPDC	103646922	WP_060965279.1	1	3.28386e-05		blaOXA (Intrinsic)	345828827	WP_182187153.1	1	2.98936e-05
blaPDC	120237243	WP_070331388.1	1	3.28386e-05		blaOXA (Intrinsic)	376769043	WP_196187051.1	1	2.98936e-05
blaPDC	120243200	WP_070337347.1	1	3.28386e-05		blaOXA (Intrinsic)	377548379	WP_196332027.1	1	2.98936e-05
blaPDC	133758136	WP_074202745.1	1	3.28386e-05		blaOXA (Intrinsic)	378228276	HEP8561304.1	1	2.98936e-05
blaPDC	133766750	WP_074228827.1	1	3.28386e-05		blaOXA (Intrinsic)	378318270	HBO1553673.1	1	2.98936e-05
blaPDC	133770700	WP_074244319.1	1	3.28386e-05		blaOXA (Intrinsic)	380809273	WP_367086563.1	1	2.98936e-05
blaPDC	133771329	WP_074245483.1	1	3.28386e-05		blaOXA (Intrinsic)	476267252	WP_219832788.1	1	2.98936e-05
blaPDC	133784292	WP_074287021.1	1	3.28386e-05		blaOXA (Intrinsic)	489474375	WP_225025027.1	1	2.98936e-05
blaPDC	145594499	WP_083568004.1	1	3.28386e-05		blaOXA (Intrinsic)	489474860	WP_225025468.1	1	2.98936e-05
blaPDC	155029840	WP_133452501.1	1	3.28386e-05		blaOXA (Intrinsic)	501221691	WP_228240859.1	1	2.98936e-05
blaPDC	194966457	WP_112292543.1	1	3.28386e-05		blaOXA (Intrinsic)	518513310	EIU1440509.1	1	2.98936e-05
blaPDC	214530971	WP_121497943.1	1	3.28386e-05		blaOXA (Intrinsic)	518516146	EIU1671803.1	1	2.98936e-05
blaPDC	214534450	WP_121497996.1	1	3.28386e-05		blaOXA (Intrinsic)	518516529	EIU1615448.1	1	2.98936e-05
blaPDC	219855449	WP_124199117.1	1	3.28386e-05		blaOXA (Intrinsic)	518517859	HBN8944096.1	1	2.98936e-05
blaPDC	220095366	WP_124082707.1	1	3.28386e-05		blaOXA (Intrinsic)	518520215	HBN9412967.1	1	2.98936e-05
blaPDC	220110167	WP_124125955.1	1	3.28386e-05		blaOXA (Intrinsic)	518523487	HBN9749604.1	1	2.98936e-05
blaPDC	220113425	WP_124131363.1	1	3.28386e-05		blaOXA (Intrinsic)	518532287	HBO0311032.1	1	2.98936e-05
blaPDC	220235615	WP_124166211.1	1	3.28386e-05		blaOXA (Intrinsic)	518552358	HBO1234406.1	1	2.98936e-05
blaPDC	220235709	WP_124168811.1	1	3.28386e-05		blaOXA (Intrinsic)	518571334	HBO2511924.1	1	2.98936e-05
blaPDC	220235779	WP_124170945.1	1	3.28386e-05		blaOXA (Intrinsic)	518945060	EIU3496546.1	1	2.98936e-05
blaPDC	220235909	WP_124175096.1	1	3.28386e-05		blaOXA (Intrinsic)	519415955	HBO3384867.1	1	2.98936e-05
blaPDC	221014839	WP_125028727.1	1	3.28386e-05		blaOXA (Intrinsic)	519416750	HBO3529672.1	1	2.98936e-05
blaPDC	221015456	WP_124983693.1	1	3.28386e-05		blaOXA (Intrinsic)	519540655	HBO3968530.1	1	2.98936e-05
blaPDC	222254293	WP_125884708.1	1	3.28386e-05		blaOXA (Intrinsic)	519564882	HBO4974364.1	1	2.98936e-05
blaPDC	222262127	WP_125941234.1	1	3.28386e-05		blaOXA (Intrinsic)	519566776	HBO5035425.1	1	2.98936e-05
blaPDC	222263919	WP_125910170.1	1	3.28386e-05		blaOXA (Intrinsic)	519567360	HBO4873158.1	1	2.98936e-05
blaPDC	226355464	WP_128720427.1	1	3.28386e-05		blaOXA (Intrinsic)	519587605	HBO5988355.1	1	2.98936e-05
blaPDC	226369462	WP_128711866.1	1	3.28386e-05		blaOXA (Intrinsic)	519588263	HBO6167214.1	1	2.98936e-05
blaPDC	238950671	WP_132445398.1	1	3.28386e-05		blaOXA (Intrinsic)	519597574	HBO6530412.1	1	2.98936e-05
blaPDC	240812297	WP_134295295.1	1	3.28386e-05		blaOXA (Intrinsic)	519602308	HBO7267931.1	1	2.98936e-05
blaPDC	240824085	WP_134309080.1	1	3.28386e-05		blaOXA (Intrinsic)	519603502	HBO7402365.1	1	2.98936e-05
blaPDC	240824914	WP_134286836.1	1	3.28386e-05		blaOXA (Intrinsic)	519607294	HBO7532824.1	1	2.98936e-05
blaPDC	240825374	WP_134307413.1	1	3.28386e-05		blaOXA (Intrinsic)	519610660	HBO7158600.1	1	2.98936e-05
blaPDC	240843453	WP_134284609.1	1	3.28386e-05		blaOXA (Intrinsic)	519615026	HBO7040160.1	1	2.98936e-05
blaPDC	240844382	WP_134249679.1	1	3.28386e-05		blaOXA (Intrinsic)	519615366	HBO6870256.1	1	2.98936e-05
blaPDC	241832862	WP_134391930.1	1	3.28386e-05		blaOXA (Intrinsic)	519616213	HBO6903045.1	1	2.98936e-05
blaPDC	241868290	WP_134512362.1	1	3.28386e-05		blaOXA (Intrinsic)	519616659	HBO6942041.1	1	2.98936e-05
blaPDC	241917250	WP_134608505.1	1	3.28386e-05		blaOXA (Intrinsic)	519616826	HBO6863433.1	1	2.98936e-05
blaPDC	241943439	WP_134632391.1	1	3.28386e-05		blaOXA (Intrinsic)	519617414	HBO7217080.1	1	2.98936e-05
blaPDC	257289832	WP_140419730.1	1	3.28386e-05		blaOXA (Intrinsic)	519635724	HBO8870226.1	1	2.98936e-05
blaPDC	261018962	WP_143122023.1	1	3.28386e-05		blaOXA (Intrinsic)	519636003	HBO8939737.1	1	2.98936e-05
blaPDC	274348610	WP_151130601.1	1	3.28386e-05		blaOXA (Intrinsic)	519636082	HBO8939717.1	1	2.98936e-05
blaPDC	325033917	WP_171408486.1	1	3.28386e-05		blaOXA (Intrinsic)	519639548	HBO9765399.1	1	2.98936e-05
blaPDC	325035357	WP_171409890.1	1	3.28386e-05		blaOXA (Intrinsic)	519640214	HBO9368474.1	1	2.98936e-05
blaPDC	325036871	WP_171411895.1	1	3.28386e-05		blaOXA (Intrinsic)	519647316	HBO9577941.1	1	2.98936e-05
blaPDC	325043348	WP_171445908.1	1	3.28386e-05		blaOXA (Intrinsic)	519669705	HBP1408885.1	1	2.98936e-05
blaPDC	325044259	WP_171450852.1	1	3.28386e-05		blaOXA (Intrinsic)	519690358	HBP3074760.1	1	2.98936e-05
blaPDC	325044698	WP_171451380.1	1	3.28386e-05		blaOXA (Intrinsic)	519738258	EIU7184456.1	1	2.98936e-05
blaPDC	329434614	WP_174133809.1	1	3.28386e-05		blaOXA (Intrinsic)	523526303	EKU4053754.1	1	2.98936e-05
blaPDC	330474443	WP_174537962.1	1	3.28386e-05		blaOXA (Intrinsic)	543086018	HCA5857784.1	1	2.98936e-05
blaPDC	330572221	WP_174707135.1	1	3.28386e-05		blaOXA (Intrinsic)	543230689	HCA7599735.1	1	2.98936e-05
blaPDC	330574877	WP_174706328.1	1	3.28386e-05		blaOXA (Intrinsic)	543239006	HCA7817245.1	1	2.98936e-05
blaPDC	330577579	WP_174818014.1	1	3.28386e-05		blaOXA (Intrinsic)	543245365	HCA7893265.1	1	2.98936e-05
blaPDC	341461114	WP_180361475.1	1	3.28386e-05		blaOXA (Intrinsic)	558724730	HCD9752555.1	1	2.98936e-05
blaPDC	377873651	WP_196700031.1	1	3.28386e-05		blaOXA (Intrinsic)	558727376	HCE0130057.1	1	2.98936e-05
blaPDC	378243446	HCK4515018.1	1	3.28386e-05		blaOXA (Intrinsic)	558748398	HCE0608176.1	1	2.98936e-05
blaPDC	378319138	HEJ3264025.1	1	3.28386e-05		blaOXA (Intrinsic)	559121264	HCE3811892.1	1	2.98936e-05
blaPDC	387187719	HCF2306922.1	1	3.28386e-05		blaOXA (Intrinsic)	559775563	HCE5456613.1	1	2.98936e-05
blaPDC	403195951	WP_203321230.1	1	3.28386e-05		blaOXA (Intrinsic)	559785708	HCE5830430.1	1	2.98936e-05
blaPDC	421351821	WP_208208281.1	1	3.28386e-05		blaOXA (Intrinsic)	560036992	HCE6204430.1	1	2.98936e-05
blaPDC	431608714	WP_210774249.1	1	3.28386e-05		blaOXA (Intrinsic)	560050220	HCE6882234.1	1	2.98936e-05
blaPDC	431609169	WP_210822134.1	1	3.28386e-05		blaOXA (Intrinsic)	560051648	HCE6914994.1	1	2.98936e-05
blaPDC	431609253	WP_210820717.1	1	3.28386e-05		blaOXA (Intrinsic)	560072344	HCE8574565.1	1	2.98936e-05
blaPDC	431609272	WP_210983331.1	1	3.28386e-05		blaOXA (Intrinsic)	560143100	HCE9365944.1	1	2.98936e-05
blaPDC	459261477	WP_215445413.1	1	3.28386e-05		blaOXA (Intrinsic)	560161492	HCF0863807.1	1	2.98936e-05
blaPDC	459262204	WP_215434711.1	1	3.28386e-05		blaOXA (Intrinsic)	560207479	HCF4205493.1	1	2.98936e-05
blaPDC	459262644	WP_215443096.1	1	3.28386e-05		blaOXA (Intrinsic)	560209939	HCF4363263.1	1	2.98936e-05
blaPDC	465277388	WP_216831910.1	1	3.28386e-05		blaOXA (Intrinsic)	560504419	HCF5293651.1	1	2.98936e-05
blaPDC	472457816	WP_218821091.1	1	3.28386e-05		blaOXA (Intrinsic)	560505219	HCF5558049.1	1	2.98936e-05
blaPDC	489474457	WP_225025112.1	1	3.28386e-05		blaOXA (Intrinsic)	560554797	HCF5969880.1	1	2.98936e-05
blaPDC	516915265	WP_235175890.1	1	3.28386e-05		blaOXA (Intrinsic)	560563271	HCF6765839.1	1	2.98936e-05
blaPDC	518503636	HBN8397986.1	1	3.28386e-05		blaOXA (Intrinsic)	560575829	HCF7570018.1	1	2.98936e-05
blaPDC	518512573	HBN8884919.1	1	3.28386e-05		blaOXA (Intrinsic)	560577267	HCF7718635.1	1	2.98936e-05
blaPDC	518519284	HBN9332204.1	1	3.28386e-05		blaOXA (Intrinsic)	560814596	HCF9708492.1	1	2.98936e-05
blaPDC	518527221	HBN9878005.1	1	3.28386e-05		blaOXA (Intrinsic)	560815914	HCF9866153.1	1	2.98936e-05
blaPDC	518535908	HBO0560954.1	1	3.28386e-05		blaOXA (Intrinsic)	560820010	HCG0358105.1	1	2.98936e-05
blaPDC	518571800	HBO2567529.1	1	3.28386e-05		blaOXA (Intrinsic)	560833282	HCG0802554.1	1	2.98936e-05
blaPDC	518572813	HBO2536429.1	1	3.28386e-05		blaOXA (Intrinsic)	561023132	HEJ2539955.1	1	2.98936e-05
blaPDC	518573316	HBO2593464.1	1	3.28386e-05		blaOXA (Intrinsic)	561313666	HCH0457312.1	1	2.98936e-05
blaPDC	518871107	HBO2802103.1	1	3.28386e-05		blaOXA (Intrinsic)	566404212	HCI1683291.1	1	2.98936e-05
blaPDC	518872760	HBO2702346.1	1	3.28386e-05		blaOXA (Intrinsic)	572040809	HCJ7663399.1	1	2.98936e-05
blaPDC	518948609	EKV0263465.1	1	3.28386e-05		blaOXA (Intrinsic)	574460725	HCK0411218.1	1	2.98936e-05
blaPDC	518951329	EIU3553733.1	1	3.28386e-05		blaOXA (Intrinsic)	576666864	HCK5934504.1	1	2.98936e-05
blaPDC	518957337	HBO2909493.1	1	3.28386e-05		blaOXA (Intrinsic)	577451303	HCL3371720.1	1	2.98936e-05
blaPDC	519421652	HBO3090040.1	1	3.28386e-05		blaOXA (Intrinsic)	577453677	HCL3479038.1	1	2.98936e-05
blaPDC	519428619	HBO3461331.1	1	3.28386e-05		blaOXA (Intrinsic)	577463119	HCL3789858.1	1	2.98936e-05
blaPDC	519515202	EKU9161696.1	1	3.28386e-05		blaOXA (Intrinsic)	577464689	HCL3814378.1	1	2.98936e-05
blaPDC	519516560	EKX6789430.1	1	3.28386e-05		blaOXA (Intrinsic)	577505840	HCL4160085.1	1	2.98936e-05
blaPDC	519516603	EKX6789432.1	1	3.28386e-05		blaOXA (Intrinsic)	577507051	HCL4185810.1	1	2.98936e-05
blaPDC	519517899	EKX6798953.1	1	3.28386e-05		blaOXA (Intrinsic)	580414356	EKW4469117.1	1	2.98936e-05
blaPDC	519518505	EKX6768144.1	1	3.28386e-05		blaOXA (Intrinsic)	580419463	EKW0481170.1	1	2.98936e-05
blaPDC	519520310	EKX6029898.1	1	3.28386e-05		blaOXA (Intrinsic)	580419741	EJU9618544.1	1	2.98936e-05
blaPDC	519524012	EKX3805871.1	1	3.28386e-05		blaOXA (Intrinsic)	586817874	WP_264971155.1	1	2.98936e-05
blaPDC	519530972	EIU5491883.1	1	3.28386e-05		blaOXA (Intrinsic)	587357451	WP_303293907.1	1	2.98936e-05
blaPDC	519532327	EKY0798269.1	1	3.28386e-05		blaOXA (Intrinsic)	588377714	WP_263817425.1	1	2.98936e-05
blaPDC	519536431	HBO3798048.1	1	3.28386e-05		blaOXA (Intrinsic)	588525621	WP_263889039.1	1	2.98936e-05
blaPDC	519538678	HBO3686162.1	1	3.28386e-05		blaOXA (Intrinsic)	589922919	HCR1196950.1	1	2.98936e-05
blaPDC	519541024	HBO3969471.1	1	3.28386e-05		blaOXA (Intrinsic)	589923086	HCR1226027.1	1	2.98936e-05
blaPDC	519542611	HBO3980362.1	1	3.28386e-05		blaOXA (Intrinsic)	589925011	HCR1249658.1	1	2.98936e-05
blaPDC	519542822	HBO3967965.1	1	3.28386e-05		blaOXA (Intrinsic)	589926090	HCR1358803.1	1	2.98936e-05
blaPDC	519550613	HBO4296303.1	1	3.28386e-05		blaOXA (Intrinsic)	589927206	HCR1678361.1	1	2.98936e-05
blaPDC	519552001	HBO4420515.1	1	3.28386e-05		blaOXA (Intrinsic)	589928067	HCR1558741.1	1	2.98936e-05
blaPDC	519554784	HBO4487594.1	1	3.28386e-05		blaOXA (Intrinsic)	589931187	HCR1419274.1	1	2.98936e-05
blaPDC	519557957	HBO4611683.1	1	3.28386e-05		blaOXA (Intrinsic)	589931553	HCR1437490.1	1	2.98936e-05
blaPDC	519560607	HBO4791555.1	1	3.28386e-05		blaOXA (Intrinsic)	592670965	EKV9033600.1	1	2.98936e-05
blaPDC	519566730	HBO5151937.1	1	3.28386e-05		blaOXA (Intrinsic)	600901584	HCW0522436.1	1	2.98936e-05
blaPDC	519567375	HBO4877778.1	1	3.28386e-05		blaOXA (Intrinsic)	601052958	HCW1097048.1	1	2.98936e-05
blaPDC	519568537	HBO5084973.1	1	3.28386e-05		blaOXA (Intrinsic)	601053600	HCW1009792.1	1	2.98936e-05
blaPDC	519568691	HBO5328099.1	1	3.28386e-05		blaOXA (Intrinsic)	609017501	WP_270135344.1	1	2.98936e-05
blaPDC	519568706	HBO5328070.1	1	3.28386e-05		blaOXA (Intrinsic)	612636114	WP_270922478.1	1	2.98936e-05
blaPDC	519568779	HBO5328157.1	1	3.28386e-05		blaOXA (Intrinsic)	614356876	EKY1826096.1	1	2.98936e-05
blaPDC	519568856	HBO5071098.1	1	3.28386e-05		blaOXA (Intrinsic)	631026562	HDL6380430.1	1	2.98936e-05
blaPDC	519571563	HBO5414921.1	1	3.28386e-05		blaOXA (Intrinsic)	646311416	HDQ8033941.1	1	2.98936e-05
blaPDC	519580744	HBO5705004.1	1	3.28386e-05		blaOXA (Intrinsic)	677836838	WP_304533321.1	1	2.98936e-05
blaPDC	519583236	HBO5741170.1	1	3.28386e-05		blaOXA (Intrinsic)	691584488	EKZ9458182.1	1	2.98936e-05
blaPDC	519584814	HBO5662542.1	1	3.28386e-05		blaOXA (Intrinsic)	701204294	HDY5061405.1	1	2.98936e-05
blaPDC	519601444	HBO7145821.1	1	3.28386e-05		blaOXA (Intrinsic)	701289695	HDY5456417.1	1	2.98936e-05
blaPDC	519602832	HBO7298771.1	1	3.28386e-05		blaOXA (Intrinsic)	701293559	HDY6216371.1	1	2.98936e-05
blaPDC	519602849	HBO7298768.1	1	3.28386e-05		blaOXA (Intrinsic)	705506623	ELL0590159.1	1	2.98936e-05
blaPDC	519602873	HBO7298762.1	1	3.28386e-05		blaOXA (Intrinsic)	708383454	HEB0750304.1	1	2.98936e-05
blaPDC	519603036	HBO7395122.1	1	3.28386e-05		blaOXA (Intrinsic)	718627913	HEJ1106168.1	1	2.98936e-05
blaPDC	519610922	HBO7372240.1	1	3.28386e-05		blaOXA (Intrinsic)	718757067	HEJ2412135.1	1	2.98936e-05
blaPDC	519612746	HBO7079128.1	1	3.28386e-05		blaOXA (Intrinsic)	718900409	HEJ2674469.1	1	2.98936e-05
blaPDC	519614718	HBO6948550.1	1	3.28386e-05		blaOXA (Intrinsic)	718906512	HEJ2994734.1	1	2.98936e-05
blaPDC	519614753	HBO6948547.1	1	3.28386e-05		blaOXA (Intrinsic)	718911616	HEJ3365013.1	1	2.98936e-05
blaPDC	519615106	HBO6915950.1	1	3.28386e-05		blaOXA (Intrinsic)	718915229	HEJ3721351.1	1	2.98936e-05
blaPDC	519615826	HBO6935598.1	1	3.28386e-05		blaOXA (Intrinsic)	718920520	HEJ4235682.1	1	2.98936e-05
blaPDC	519616203	HBO6903031.1	1	3.28386e-05		blaOXA (Intrinsic)	718924002	HEJ4674024.1	1	2.98936e-05
blaPDC	519617058	HBO7235864.1	1	3.28386e-05		blaOXA (Intrinsic)	718924473	HEJ4688890.1	1	2.98936e-05
blaPDC	519617125	HBO7229761.1	1	3.28386e-05		blaOXA (Intrinsic)	718927719	HEJ4788183.1	1	2.98936e-05
blaPDC	519617150	HBO7229752.1	1	3.28386e-05		blaOXA (Intrinsic)	730300876	HEQ1940036.1	1	2.98936e-05
blaPDC	519617163	HBO7229758.1	1	3.28386e-05		blaOXA (Intrinsic)	774335807	EME3308949.1	1	2.98936e-05
blaPDC	519617372	HBO7627300.1	1	3.28386e-05		blaOXA (Intrinsic)	788618605	WP_329006397.1	1	2.98936e-05
blaPDC	519617405	HBO7217073.1	1	3.28386e-05		blaOXA (Intrinsic)	805323055	WP_331706252.1	1	2.98936e-05
blaPDC	519617896	HBO7839770.1	1	3.28386e-05		blaOXA (Intrinsic)	818398496	WP_335927907.1	1	2.98936e-05
blaPDC	519622458	HBO8059804.1	1	3.28386e-05		blaOXA (Intrinsic)	831673465	WP_347914753.1	1	2.98936e-05
blaPDC	519631698	HBO9065400.1	1	3.28386e-05		blaOXA (Intrinsic)	845069210	ENA3210027.1	1	2.98936e-05
blaPDC	519632422	HBO9153931.1	1	3.28386e-05		blaOXA (Intrinsic)	880607304	WP_367006864.1	1	2.98936e-05
blaPDC	519633549	HBO8516678.1	1	3.28386e-05		blaOXA (Intrinsic)	834112942	-	1	2.98936e-05
blaPDC	519636754	HBO8946092.1	1	3.28386e-05		blaOXA (Intrinsic)	842718819	-	1	2.98936e-05
blaPDC	519636939	HBO9033955.1	1	3.28386e-05
blaPDC	519637356	HBO8996602.1	1	3.28386e-05
blaPDC	519641965	HBO9521827.1	1	3.28386e-05
blaPDC	519646812	HBO9588991.1	1	3.28386e-05
blaPDC	519648899	HBO9860387.1	1	3.28386e-05
blaPDC	519649117	HBO9836860.1	1	3.28386e-05
blaPDC	519649404	HBO9817871.1	1	3.28386e-05
blaPDC	519649691	HBO9865086.1	1	3.28386e-05
blaPDC	519654454	HBP0107345.1	1	3.28386e-05
blaPDC	519665987	HBP1002026.1	1	3.28386e-05
blaPDC	519666729	HBP1135450.1	1	3.28386e-05
blaPDC	519669093	HBP1360542.1	1	3.28386e-05
blaPDC	519732750	EKY1064910.1	1	3.28386e-05
blaPDC	519736448	EIU7124241.1	1	3.28386e-05
blaPDC	519740108	EIU7152137.1	1	3.28386e-05
blaPDC	519768075	HBP4229178.1	1	3.28386e-05
blaPDC	519769501	HBP4586045.1	1	3.28386e-05
blaPDC	519801564	HBP5744102.1	1	3.28386e-05
blaPDC	519810866	HBP5606620.1	1	3.28386e-05
blaPDC	527319290	EKT8670389.1	1	3.28386e-05
blaPDC	542459305	EKU5761240.1	1	3.28386e-05
blaPDC	543149565	HCA6447116.1	1	3.28386e-05
blaPDC	543236642	HCA7684605.1	1	3.28386e-05
blaPDC	543238713	HCA7790806.1	1	3.28386e-05
blaPDC	543238723	HCA7790799.1	1	3.28386e-05
blaPDC	543245299	HCA7906325.1	1	3.28386e-05
blaPDC	551723844	HCC4328463.1	1	3.28386e-05
blaPDC	554876494	WP_250024091.1	1	3.28386e-05
blaPDC	558251029	WP_251787939.1	1	3.28386e-05
blaPDC	558725301	HCD9839428.1	1	3.28386e-05
blaPDC	558725312	HCD9839430.1	1	3.28386e-05
blaPDC	558727385	HCE0130029.1	1	3.28386e-05
blaPDC	558729863	HCE0305876.1	1	3.28386e-05
blaPDC	558729904	HCE0305878.1	1	3.28386e-05
blaPDC	558729929	HCE0305875.1	1	3.28386e-05
blaPDC	558748351	HCE0608168.1	1	3.28386e-05
blaPDC	558748381	HCE0608165.1	1	3.28386e-05
blaPDC	558748392	HCE0608159.1	1	3.28386e-05
blaPDC	558791434	HCE0687751.1	1	3.28386e-05
blaPDC	559120980	HCE3953078.1	1	3.28386e-05
blaPDC	559121261	HCE3811874.1	1	3.28386e-05
blaPDC	559135232	EKW2907691.1	1	3.28386e-05
blaPDC	559784394	HCE5734438.1	1	3.28386e-05
blaPDC	559785948	HCE5854793.1	1	3.28386e-05
blaPDC	559826023	HCW0291950.1	1	3.28386e-05
blaPDC	559905776	HEB0724992.1	1	3.28386e-05
blaPDC	560036227	HCE6092059.1	1	3.28386e-05
blaPDC	560039986	HCE6606111.1	1	3.28386e-05
blaPDC	560041289	HCE6621679.1	1	3.28386e-05
blaPDC	560044522	HCE7069220.1	1	3.28386e-05
blaPDC	560050195	HCE6882201.1	1	3.28386e-05
blaPDC	560050219	HCE6882198.1	1	3.28386e-05
blaPDC	560050231	HCE6882204.1	1	3.28386e-05
blaPDC	560052159	HCE7278240.1	1	3.28386e-05
blaPDC	560063525	HCE7878485.1	1	3.28386e-05
blaPDC	560073021	HCE8567005.1	1	3.28386e-05
blaPDC	560139715	HCE9240221.1	1	3.28386e-05
blaPDC	560142669	HCE9392197.1	1	3.28386e-05
blaPDC	560146460	HCE9701414.1	1	3.28386e-05
blaPDC	560146733	HCE9743592.1	1	3.28386e-05
blaPDC	560150086	HCF0009253.1	1	3.28386e-05
blaPDC	560155530	HCF0260622.1	1	3.28386e-05
blaPDC	560167678	HCF1480397.1	1	3.28386e-05
blaPDC	560173802	HCF2129513.1	1	3.28386e-05
blaPDC	560192469	HCF3538407.1	1	3.28386e-05
blaPDC	560197050	HCF3732231.1	1	3.28386e-05
blaPDC	560197609	HCF3812431.1	1	3.28386e-05
blaPDC	560213105	HCF4673918.1	1	3.28386e-05
blaPDC	560216494	HCF5079020.1	1	3.28386e-05
blaPDC	560507820	HCF5254215.1	1	3.28386e-05
blaPDC	560509163	HCF5775768.1	1	3.28386e-05
blaPDC	560552001	HCF6119548.1	1	3.28386e-05
blaPDC	560552286	HCF6046232.1	1	3.28386e-05
blaPDC	560575904	HCF7571077.1	1	3.28386e-05
blaPDC	560576052	HCF7597994.1	1	3.28386e-05
blaPDC	560578107	HCF7738716.1	1	3.28386e-05
blaPDC	560796589	WP_253310525.1	1	3.28386e-05
blaPDC	560809992	HCF9201233.1	1	3.28386e-05
blaPDC	560810791	HCF9253701.1	1	3.28386e-05
blaPDC	560811790	HCF9519162.1	1	3.28386e-05
blaPDC	560813162	HCF9579181.1	1	3.28386e-05
blaPDC	560813783	HCF9619472.1	1	3.28386e-05
blaPDC	560814146	HCF9702396.1	1	3.28386e-05
blaPDC	560815449	HCF9853899.1	1	3.28386e-05
blaPDC	560816375	HCF9720856.1	1	3.28386e-05
blaPDC	560816641	HCF9727199.1	1	3.28386e-05
blaPDC	560817409	HCG0203587.1	1	3.28386e-05
blaPDC	560818221	HCG0247706.1	1	3.28386e-05
blaPDC	560819472	HCG0280422.1	1	3.28386e-05
blaPDC	560820494	HCG0267112.1	1	3.28386e-05
blaPDC	560820706	HCG0345207.1	1	3.28386e-05
blaPDC	560820769	HCG0377354.1	1	3.28386e-05
blaPDC	560820793	HCG0377351.1	1	3.28386e-05
blaPDC	560820796	HCG0377357.1	1	3.28386e-05
blaPDC	560821496	HCG0383580.1	1	3.28386e-05
blaPDC	560838594	HCG1262452.1	1	3.28386e-05
blaPDC	560839226	HCG1244460.1	1	3.28386e-05
blaPDC	560843023	HCG1493994.1	1	3.28386e-05
blaPDC	563795006	WP_254322464.1	1	3.28386e-05
blaPDC	566305326	HCH7100734.1	1	3.28386e-05
blaPDC	566378525	HCH9974544.1	1	3.28386e-05
blaPDC	566378547	HCH9965604.1	1	3.28386e-05
blaPDC	566910088	HCI3551296.1	1	3.28386e-05
blaPDC	567310805	WP_255868605.1	1	3.28386e-05
blaPDC	568411632	HCI7166887.1	1	3.28386e-05
blaPDC	568800126	HCJ0494889.1	1	3.28386e-05
blaPDC	568803322	HCJ0720901.1	1	3.28386e-05
blaPDC	570424163	EKT9070962.1	1	3.28386e-05
blaPDC	570539309	HCJ4883247.1	1	3.28386e-05
blaPDC	570871969	WP_257353972.1	1	3.28386e-05
blaPDC	570872925	WP_257320093.1	1	3.28386e-05
blaPDC	570873513	WP_257360955.1	1	3.28386e-05
blaPDC	570874196	WP_257321212.1	1	3.28386e-05
blaPDC	572040938	HCJ7679731.1	1	3.28386e-05
blaPDC	574465772	HCK0554964.1	1	3.28386e-05
blaPDC	576533984	HCK4313672.1	1	3.28386e-05
blaPDC	576538402	HCK4366933.1	1	3.28386e-05
blaPDC	576538985	HCK4419059.1	1	3.28386e-05
blaPDC	576538992	HCK4419053.1	1	3.28386e-05
blaPDC	576544317	HCK4559315.1	1	3.28386e-05
blaPDC	576552430	HCK4788448.1	1	3.28386e-05
blaPDC	576553757	HCK4920105.1	1	3.28386e-05
blaPDC	576553769	HCK4920109.1	1	3.28386e-05
blaPDC	576553770	HCK4920117.1	1	3.28386e-05
blaPDC	576553771	HCK4920125.1	1	3.28386e-05
blaPDC	576554662	HCK5042810.1	1	3.28386e-05
blaPDC	576554915	HCK4984033.1	1	3.28386e-05
blaPDC	576560472	HCK5120091.1	1	3.28386e-05
blaPDC	576664982	EJQ7928134.1	1	3.28386e-05
blaPDC	576666862	HCK5934553.1	1	3.28386e-05
blaPDC	577452393	HCL3445218.1	1	3.28386e-05
blaPDC	577452597	HCL3489330.1	1	3.28386e-05
blaPDC	577455576	HCL3618812.1	1	3.28386e-05
blaPDC	577457311	HCL3647271.1	1	3.28386e-05
blaPDC	577464369	HCL3842810.1	1	3.28386e-05
blaPDC	577464670	HCL3814369.1	1	3.28386e-05
blaPDC	577499933	HCL3913469.1	1	3.28386e-05
blaPDC	577502468	HCL4065735.1	1	3.28386e-05
blaPDC	577503699	HCL4123026.1	1	3.28386e-05
blaPDC	577503954	HCL4179386.1	1	3.28386e-05
blaPDC	577504165	HCL4173136.1	1	3.28386e-05
blaPDC	577504884	HCL4036344.1	1	3.28386e-05
blaPDC	577505866	HCL4160060.1	1	3.28386e-05
blaPDC	577506966	HCL4215999.1	1	3.28386e-05
blaPDC	577507831	HCL4246697.1	1	3.28386e-05
blaPDC	577509726	HCL4297156.1	1	3.28386e-05
blaPDC	577511009	HCL4369518.1	1	3.28386e-05
blaPDC	577512187	HCL4376177.1	1	3.28386e-05
blaPDC	579343446	WP_260092417.1	1	3.28386e-05
blaPDC	580414396	EKW4469094.1	1	3.28386e-05
blaPDC	580414403	EKW4469095.1	1	3.28386e-05
blaPDC	580414445	EKW4469096.1	1	3.28386e-05
blaPDC	580419451	EKW0481145.1	1	3.28386e-05
blaPDC	580419461	EKW0481141.1	1	3.28386e-05
blaPDC	580419615	EJU9618520.1	1	3.28386e-05
blaPDC	580420150	EJU9482758.1	1	3.28386e-05
blaPDC	587358464	HCP6277063.1	1	3.28386e-05
blaPDC	587567327	EJY6046615.1	1	3.28386e-05
blaPDC	587580345	EKV9735265.1	1	3.28386e-05
blaPDC	587650395	EKV9606025.1	1	3.28386e-05
blaPDC	589922551	HCR1214366.1	1	3.28386e-05
blaPDC	589922591	HCR1214367.1	1	3.28386e-05
blaPDC	589922632	HCR1214365.1	1	3.28386e-05
blaPDC	589922801	HCR1237773.1	1	3.28386e-05
blaPDC	589923029	HCR1231996.1	1	3.28386e-05
blaPDC	589923118	HCR1226020.1	1	3.28386e-05
blaPDC	589924160	HCR1284895.1	1	3.28386e-05
blaPDC	589924659	WP_340638819.1	1	3.28386e-05
blaPDC	589924667	HCR1243716.1	1	3.28386e-05
blaPDC	589924671	HCR1243713.1	1	3.28386e-05
blaPDC	589924686	HCR1243710.1	1	3.28386e-05
blaPDC	589924924	HCR1249650.1	1	3.28386e-05
blaPDC	589925982	HCR1358797.1	1	3.28386e-05
blaPDC	589926249	HCR1376782.1	1	3.28386e-05
blaPDC	589927511	HCR1702746.1	1	3.28386e-05
blaPDC	589928154	HCR1509051.1	1	3.28386e-05
blaPDC	589928451	HCR1665552.1	1	3.28386e-05
blaPDC	589928725	HCR1525404.1	1	3.28386e-05
blaPDC	589929019	HCR1492705.1	1	3.28386e-05
blaPDC	589929148	HCR1539744.1	1	3.28386e-05
blaPDC	589929450	HCR1634662.1	1	3.28386e-05
blaPDC	589929811	HCR1640458.1	1	3.28386e-05
blaPDC	589930022	HCR1639534.1	1	3.28386e-05
blaPDC	589930401	HCR1577855.1	1	3.28386e-05
blaPDC	589930411	HCR1577219.1	1	3.28386e-05
blaPDC	589930870	HCR1589984.1	1	3.28386e-05
blaPDC	589930886	HCR1589981.1	1	3.28386e-05
blaPDC	589931106	HCR1449410.1	1	3.28386e-05
blaPDC	589931124	HCR1449414.1	1	3.28386e-05
blaPDC	589931520	HCR1533624.1	1	3.28386e-05
blaPDC	589933899	HCR1765208.1	1	3.28386e-05
blaPDC	589933900	HCR1763245.1	1	3.28386e-05
blaPDC	589934057	HCR1783394.1	1	3.28386e-05
blaPDC	589935035	HCR1833677.1	1	3.28386e-05
blaPDC	589935068	HCR1833679.1	1	3.28386e-05
blaPDC	589958336	EKT8302105.1	1	3.28386e-05
blaPDC	593557623	EKB9363404.1	1	3.28386e-05
blaPDC	593670399	EKV9073813.1	1	3.28386e-05
blaPDC	593670625	EKT8462919.1	1	3.28386e-05
blaPDC	593858823	WP_265279626.1	1	3.28386e-05
blaPDC	596142533	EKW6414467.1	1	3.28386e-05
blaPDC	596586535	HCT4768039.1	1	3.28386e-05
blaPDC	596587855	HCT4716727.1	1	3.28386e-05
blaPDC	596589555	HCT4809617.1	1	3.28386e-05
blaPDC	597694646	HCU2034372.1	1	3.28386e-05
blaPDC	597697565	HCU2015517.1	1	3.28386e-05
blaPDC	597699187	HCU2020026.1	1	3.28386e-05
blaPDC	600946861	HCW0731608.1	1	3.28386e-05
blaPDC	601049087	HCW0748846.1	1	3.28386e-05
blaPDC	601049777	HCW0905539.1	1	3.28386e-05
blaPDC	601052938	HCW1098326.1	1	3.28386e-05
blaPDC	601054251	WP_338424131.1	1	3.28386e-05
blaPDC	606635833	HDB0097113.1	1	3.28386e-05
blaPDC	606636863	HDB0267507.1	1	3.28386e-05
blaPDC	608920499	EKV6522221.1	1	3.28386e-05
blaPDC	609016413	WP_269974739.1	1	3.28386e-05
blaPDC	609018763	WP_269973018.1	1	3.28386e-05
blaPDC	609019273	WP_269973991.1	1	3.28386e-05
blaPDC	611546160	WP_270173397.1	1	3.28386e-05
blaPDC	614356881	EKY1826175.1	1	3.28386e-05
blaPDC	614895707	EKW7238877.1	1	3.28386e-05
blaPDC	621416116	WP_272016517.1	1	3.28386e-05
blaPDC	623287563	WP_273684335.1	1	3.28386e-05
blaPDC	628588610	EKN0250485.1	1	3.28386e-05
blaPDC	631026333	HDL6368299.1	1	3.28386e-05
blaPDC	631034139	EKW9740068.1	1	3.28386e-05
blaPDC	632607376	EKW9682500.1	1	3.28386e-05
blaPDC	635584134	WP_275342379.1	1	3.28386e-05
blaPDC	636901708	EMB5728884.1	1	3.28386e-05
blaPDC	638973132	EKV4734501.1	1	3.28386e-05
blaPDC	639946623	EKQ5871520.1	1	3.28386e-05
blaPDC	640335682	EKQ7208322.1	1	3.28386e-05
blaPDC	642990102	HDQ4755916.1	1	3.28386e-05
blaPDC	647158958	EKT8169949.1	1	3.28386e-05
blaPDC	663863162	EKY1313092.1	1	3.28386e-05
blaPDC	663904196	WP_290043079.1	1	3.28386e-05
blaPDC	690066886	HDT6591127.1	1	3.28386e-05
blaPDC	692638534	HDU8725529.1	1	3.28386e-05
blaPDC	692646599	HDU9124386.1	1	3.28386e-05
blaPDC	698470520	ELE2098303.1	1	3.28386e-05
blaPDC	699439794	ELF4140060.1	1	3.28386e-05
blaPDC	699956980	ELG8234488.1	1	3.28386e-05
blaPDC	700104764	ELH0227159.1	1	3.28386e-05
blaPDC	700111040	ELH1139996.1	1	3.28386e-05
blaPDC	701205139	WP_367187974.1	1	3.28386e-05
blaPDC	701287887	HDY5315803.1	1	3.28386e-05
blaPDC	701291767	HDY5951652.1	1	3.28386e-05
blaPDC	701293305	HDY6016887.1	1	3.28386e-05
blaPDC	701293709	HDY6174321.1	1	3.28386e-05
blaPDC	701297004	HDY6353823.1	1	3.28386e-05
blaPDC	701297324	HDY6333886.1	1	3.28386e-05
blaPDC	701302758	HDY6535675.1	1	3.28386e-05
blaPDC	702307909	HDZ3446307.1	1	3.28386e-05
blaPDC	702418097	HDZ3476561.1	1	3.28386e-05
blaPDC	705291939	ELK4820677.1	1	3.28386e-05
blaPDC	705293519	ELK4814626.1	1	3.28386e-05
blaPDC	706253247	HEA5906791.1	1	3.28386e-05
blaPDC	707649698	WP_316138990.1	1	3.28386e-05
blaPDC	708375183	ELM7197363.1	1	3.28386e-05
blaPDC	709516334	ELO2070492.1	1	3.28386e-05
blaPDC	709518037	ELO2150673.1	1	3.28386e-05
blaPDC	709764333	HEC0417612.1	1	3.28386e-05
blaPDC	709773431	HEC0596799.1	1	3.28386e-05
blaPDC	709779854	ELP1300992.1	1	3.28386e-05
blaPDC	709810412	HEC1430028.1	1	3.28386e-05
blaPDC	709828667	HEC1599671.1	1	3.28386e-05
blaPDC	709968613	ELQ2185820.1	1	3.28386e-05
blaPDC	710876820	ELR6322611.1	1	3.28386e-05
blaPDC	710974729	ELR9665569.1	1	3.28386e-05
blaPDC	712484251	ELT7344209.1	1	3.28386e-05
blaPDC	715047153	HEH4313693.1	1	3.28386e-05
blaPDC	715048223	HEH4277888.1	1	3.28386e-05
blaPDC	718477235	HEI9982894.1	1	3.28386e-05
blaPDC	718628138	HEJ1153572.1	1	3.28386e-05
blaPDC	718643116	HEJ1491485.1	1	3.28386e-05
blaPDC	718644049	HEJ1463410.1	1	3.28386e-05
blaPDC	718644582	HEJ1516611.1	1	3.28386e-05
blaPDC	718645638	HEJ1459768.1	1	3.28386e-05
blaPDC	718647522	HEJ1497658.1	1	3.28386e-05
blaPDC	718705945	HEJ1947323.1	1	3.28386e-05
blaPDC	718706516	HEJ1787252.1	1	3.28386e-05
blaPDC	718707587	HEJ1910299.1	1	3.28386e-05
blaPDC	718708443	HEJ2044921.1	1	3.28386e-05
blaPDC	718709105	HEJ2038288.1	1	3.28386e-05
blaPDC	718731939	HEJ2132777.1	1	3.28386e-05
blaPDC	718900280	HEJ2681375.1	1	3.28386e-05
blaPDC	718900452	HEJ2606336.1	1	3.28386e-05
blaPDC	718901528	HEJ2625752.1	1	3.28386e-05
blaPDC	718902096	HEJ2562143.1	1	3.28386e-05
blaPDC	718904417	HEJ2928299.1	1	3.28386e-05
blaPDC	718906356	HEJ2998003.1	1	3.28386e-05
blaPDC	718911650	HEJ3364944.1	1	3.28386e-05
blaPDC	718918954	HEJ4404025.1	1	3.28386e-05
blaPDC	718926596	HEJ4563971.1	1	3.28386e-05
blaPDC	718927452	HEJ4818145.1	1	3.28386e-05
blaPDC	718928018	HEJ4936786.1	1	3.28386e-05
blaPDC	718930224	HEJ4980966.1	1	3.28386e-05
blaPDC	718930306	HEJ4993976.1	1	3.28386e-05
blaPDC	718934014	HEJ5549664.1	1	3.28386e-05
blaPDC	718934539	HEJ5411257.1	1	3.28386e-05
blaPDC	718935796	HEJ5596579.1	1	3.28386e-05
blaPDC	718936275	HEJ5686164.1	1	3.28386e-05
blaPDC	718937821	HEJ5789747.1	1	3.28386e-05
blaPDC	718944249	HEJ6391681.1	1	3.28386e-05
blaPDC	719161804	HEK0199496.1	1	3.28386e-05
blaPDC	719206100	HEK2127916.1	1	3.28386e-05
blaPDC	720612152	WP_320516368.1	1	3.28386e-05
blaPDC	726006771	HEN8661010.1	1	3.28386e-05
blaPDC	726006968	HEN8618257.1	1	3.28386e-05
blaPDC	726007146	HEN8648611.1	1	3.28386e-05
blaPDC	726007247	HEN8642777.1	1	3.28386e-05
blaPDC	726007418	HEN8594284.1	1	3.28386e-05
blaPDC	726011359	HEN8588486.1	1	3.28386e-05
blaPDC	726069691	HEN8820971.1	1	3.28386e-05
blaPDC	726069715	HEN8820965.1	1	3.28386e-05
blaPDC	726303889	EMB4860690.1	1	3.28386e-05
blaPDC	727272013	HEO1719998.1	1	3.28386e-05
blaPDC	729068983	EMC2781227.1	1	3.28386e-05
blaPDC	729803420	HEP8066447.1	1	3.28386e-05
blaPDC	729804651	HEP8172060.1	1	3.28386e-05
blaPDC	729805180	HEP8072763.1	1	3.28386e-05
blaPDC	729827295	HEP8596528.1	1	3.28386e-05
blaPDC	729838569	HEP9234515.1	1	3.28386e-05
blaPDC	729840998	HEP9496921.1	1	3.28386e-05
blaPDC	729843126	HEP9714340.1	1	3.28386e-05
blaPDC	729844259	HEP9907611.1	1	3.28386e-05
blaPDC	729845885	HEP9802687.1	1	3.28386e-05
blaPDC	729873692	HEP9973076.1	1	3.28386e-05
blaPDC	730300199	HEQ1829853.1	1	3.28386e-05
blaPDC	730301326	HEQ1926752.1	1	3.28386e-05
blaPDC	730552519	HEQ3658321.1	1	3.28386e-05
blaPDC	731227045	WP_323804554.1	1	3.28386e-05
blaPDC	782196710	EMF1910913.1	1	3.28386e-05
blaPDC	788618249	WP_329001640.1	1	3.28386e-05
blaPDC	833743222	WP_341860331.1	1	3.28386e-05
blaPDC	844628230	WP_346253939.1	1	3.28386e-05
blaPDC	849936419	ENC9805836.1	1	3.28386e-05
blaPDC	849936826	ENC9885942.1	1	3.28386e-05
blaPDC	856570811	ENF0684495.1	1	3.28386e-05
blaPDC	857573342	WP_349755393.1	1	3.28386e-05
blaPDC	859847578	ENG6048743.1	1	3.28386e-05
blaPDC	880605142	WP_366992454.1	1	3.28386e-05
blaPDC	880606599	WP_366952501.1	1	3.28386e-05
blaPDC	880609297	WP_366955367.1	1	3.28386e-05
blaPDC	880614802	WP_366962378.1	1	3.28386e-05
blaPDC	880621142	WP_366962818.1	1	3.28386e-05
blaPDC	891424256	WP_371041788.1	1	3.28386e-05
blaPDC	808534829	-	1	3.28386e-05
blaPDC	811932700	-	1	3.28386e-05
blaPDC	816019533	-	1	3.28386e-05
blaPDC	816019573	-	1	3.28386e-05
blaPDC	823289464	-	1	3.28386e-05
blaPDC	823289497	-	1	3.28386e-05
blaPDC	823289844	-	1	3.28386e-05
blaPDC	824866080	-	1	3.28386e-05
blaPDC	827266067	-	1	3.28386e-05
blaPDC	832932814	-	1	3.28386e-05
blaPDC	834141672	-	1	3.28386e-05
blaPDC	834704163	-	1	3.28386e-05
blaPDC	838498369	-	1	3.28386e-05

## Sheet: S7
Allele	blaOXA Family	Isolates	Percentage		Gene	blaOXA Family	Isolates	Percentage
blaVIM-2	-	1703	0.0559241		blaVIM	-	2454	0.0805858
blaOXA-2	blaOXA-2	1240	0.0407198		blaOXA (Acquired)	blaOXA-10	1493	0.049028
blaOXA-10	blaOXA-10	955	0.0313608		blaOXA (Acquired)	blaOXA-2	1319	0.0433141
blaKPC-2	-	822	0.0269933		blaIMP	-	927	0.0304414
blaNDM-1	-	714	0.0234467		blaGES	-	910	0.0298831
blaCARB-2	-	479	0.0157297		blaKPC	-	906	0.0297517
blaGES-5	-	324	0.0106397		blaNDM	-	718	0.0235781
blaIMP-7	-	227	0.00745435		blaCARB	-	491	0.0161237
blaVEB-9	-	224	0.00735584		blaOXA (Acquired)	blaOXA-1	477	0.015664
blaOXA-4	blaOXA-1	221	0.00725732		blaTEM	-	405	0.0132996
blaGES-9	-	221	0.00725732		blaVEB	-	304	0.00998292
blaVIM-1	-	214	0.00702745		blaPER	-	234	0.00768422
blaPER-1	-	213	0.00699461		blaPAC	-	115	0.00377644
blaVIM-80	-	209	0.00686326		blaOXA (Acquired)	blaOXA-9	99	0.00325102
blaTEM-1	-	205	0.00673191		blaPME	-	75	0.00246289
blaTEM-116	-	187	0.00614081		blaOXA (Acquired)	blaOXA-5	64	0.00210167
blaIMP-1	-	181	0.00594378		blaCTX-M	-	53	0.00174044
blaVIM-4	-	163	0.00535269		blaLCR	-	52	0.00170761
blaGES-1	-	162	0.00531985		blaAFM	-	43	0.00141206
blaOXA-246	blaOXA-10	129	0.00423617		blaSHV	-	39	0.0012807
blaOXA-1	blaOXA-1	123	0.00403914		blaDIM	-	37	0.00121503
blaGES-20	-	121	0.00397347		blaSPM	-	33	0.00108367
blaGES-19	-	117	0.00384211		blaPAU	-	20	0.000656771
blaPAC-1	-	114	0.0037436		blaOXA (Acquired)	blaOXA-48	19	0.000623933
blaOXA-101	blaOXA-10	104	0.00341521		blaRSC1	-	19	0.000623933
blaIMP-13	-	103	0.00338237		blaOXA (Acquired)	blaOXA-1239	18	0.000591094
blaOXA-9	blaOXA-9	98	0.00321818		blaOXA (Acquired)	blaOXA-46	18	0.000591094
blaPME-1	-	74	0.00243005		blaCAE	-	14	0.00045974
blaOXA-675	blaOXA-1	68	0.00223302		blaBIM	-	10	0.000328386
blaOXA	blaOXA-10	61	0.00200315		blaSCO	-	10	0.000328386
blaOXA-129	blaOXA-5	56	0.00183896		blaPSE	-	9	0.000295547
blaOXA-56	blaOXA-10	56	0.00183896		blaKBL	-	8	0.000262709
blaLCR-1	-	51	0.00167477		blaFIM	-	7	0.00022987
blaOXA-17	blaOXA-10	50	0.00164193		blaOXA (Acquired)	blaOXA-372	6	0.000197031
blaIMP-15	-	50	0.00164193		blaNPS	-	6	0.000197031
blaIMP-18	-	49	0.00160909		blaSIM	-	6	0.000197031
blaIMP-26	-	49	0.00160909		blaOXA (Acquired)	-	5	0.000164193
blaIMP-45	-	49	0.00160909		blaCAM	-	4	0.000131354
blaOXA-796	blaOXA-1	45	0.00147774
blaIMP-4	-	45	0.00147774
blaKPC-5	-	39	0.0012807
blaOXA-35	blaOXA-10	35	0.00114935
blaVIM-5	-	35	0.00114935
blaDIM-1	-	34	0.00111651
blaSPM-1	-	33	0.00108367
blaOXA-677	blaOXA-10	31	0.001018
blaOXA	blaOXA-2	28	0.00091948
blaOXA-14	blaOXA-10	26	0.000853803
blaOXA-74	blaOXA-10	26	0.000853803
blaIMP-10	-	26	0.000853803
blaGES	-	25	0.000820964
blaVEB-1	-	25	0.000820964
blaSHV-5	-	22	0.000722448
blaVIM	-	22	0.000722448
blaAFM-2	-	21	0.00068961
blaKPC-3	-	20	0.000656771
blaPAU-1	-	20	0.000656771
blaAFM-1	-	19	0.000623933
blaCTX-M-15	-	19	0.000623933
blaCTX-M-2	-	19	0.000623933
blaRSC1	-	19	0.000623933
blaVIM-11	-	19	0.000623933
blaVIM-20	-	19	0.000623933
blaOXA-1239	blaOXA-1239	18	0.000591094
blaOXA-232	blaOXA-48	18	0.000591094
blaIMP-56	-	18	0.000591094
blaIMP-62	-	18	0.000591094
blaVIM-6	-	18	0.000591094
blaVIM-61	-	18	0.000591094
blaOXA	blaOXA-1	17	0.000558256
blaGES-6	-	17	0.000558256
blaOXA-21	blaOXA-2	16	0.000525417
blaIMP-8	-	16	0.000525417
blaOXA-226	blaOXA-2	15	0.000492578
blaGES-26	-	15	0.000492578
blaPER-4	-	15	0.000492578
blaCAE-1	-	14	0.00045974
blaIMP	-	14	0.00045974
blaKPC-33	-	13	0.000426901
blaSHV-2A	-	13	0.000426901
blaOXA-19	blaOXA-10	12	0.000394063
blaTEM	-	12	0.000394063
blaVEB-14	-	12	0.000394063
blaVEB	-	11	0.000361224
blaVEB-16	-	11	0.000361224
blaOXA-932	blaOXA-10	10	0.000328386
blaBIM	-	10	0.000328386
blaSCO-1	-	10	0.000328386
blaOXA	blaOXA-5	9	0.000295547
blaGES-7	-	9	0.000295547
blaPSE	-	9	0.000295547
blaVEB-5	-	9	0.000295547
blaVIM-24	-	9	0.000295547
blaOXA-46	blaOXA-46	8	0.000262709
blaGES-15	-	8	0.000262709
blaIMP-14	-	8	0.000262709
blaIMP-6	-	8	0.000262709
blaIMP-74	-	8	0.000262709
blaKBL-1	-	8	0.000262709
blaTEM-181	-	8	0.000262709
blaTEM-2	-	8	0.000262709
blaOXA-1087	blaOXA-10	7	0.00022987
blaOXA-205	blaOXA-46	7	0.00022987
blaOXA-210	blaOXA-2	7	0.00022987
blaFIM-1	-	7	0.00022987
blaGES-11	-	7	0.00022987
blaIMP-16	-	7	0.00022987
blaOXA	blaOXA-372	6	0.000197031
blaOXA-1183	blaOXA-2	6	0.000197031
blaOXA-415	blaOXA-2	6	0.000197031
blaCARB-4	-	6	0.000197031
blaGES-40	-	6	0.000197031
blaIMP-75	-	6	0.000197031
blaIMP-84	-	6	0.000197031
blaNDM	-	6	0.000197031
blaNPS-1	-	6	0.000197031
blaVIM-47	-	6	0.000197031
blaOXA-15	blaOXA-2	5	0.000164193
blaOXA-392	blaOXA-1	5	0.000164193
blaOXA	-	5	0.000164193
blaDIM	-	5	0.000164193
blaGES-13	-	5	0.000164193
blaIMP-44	-	5	0.000164193
blaIMP-94	-	5	0.000164193
blaKPC	-	5	0.000164193
blaKPC-14	-	5	0.000164193
blaPER-3	-	5	0.000164193
blaVEB-2	-	5	0.000164193
blaVIM-60	-	5	0.000164193
blaCAM-1	-	4	0.000131354
blaCTX-M-229	-	4	0.000131354
blaCTX-M-3	-	4	0.000131354
blaGES-59	-	4	0.000131354
blaIMP-29	-	4	0.000131354
blaIMP-43	-	4	0.000131354
blaKPC-87	-	4	0.000131354
blaSHV-12	-	4	0.000131354
blaSIM-2	-	4	0.000131354
blaVEB-11	-	4	0.000131354
blaVEB-22	-	4	0.000131354
blaVEB-3	-	4	0.000131354
blaVIM-37	-	4	0.000131354
blaVIM-66	-	4	0.000131354
blaOXA-1184	blaOXA-10	3	9.85157e-05
blaOXA-935	blaOXA-10	3	9.85157e-05
blaCARB-1	-	3	9.85157e-05
blaCARB-53	-	3	9.85157e-05
blaIMP-19	-	3	9.85157e-05
blaIMP-34	-	3	9.85157e-05
blaIMP-48	-	3	9.85157e-05
blaIMP-51	-	3	9.85157e-05
blaIMP-81	-	3	9.85157e-05
blaIMP-91	-	3	9.85157e-05
blaPAC	-	3	9.85157e-05
blaPME	-	3	9.85157e-05
blaVIM-7	-	3	9.85157e-05
blaVIM-85	-	3	9.85157e-05
blaOXA-1049	blaOXA-2	2	6.56771e-05
blaOXA-1082	blaOXA-2	2	6.56771e-05
blaOXA-1202	blaOXA-10	2	6.56771e-05
blaOXA-142	blaOXA-10	2	6.56771e-05
blaOXA-224	blaOXA-1	2	6.56771e-05
blaOXA-28	blaOXA-10	2	6.56771e-05
blaOXA-520	blaOXA-10	2	6.56771e-05
blaOXA-543	blaOXA-2	2	6.56771e-05
blaOXA-779	blaOXA-46	2	6.56771e-05
blaCTX-M-206	-	2	6.56771e-05
blaCTX-M-30	-	2	6.56771e-05
blaGES-17	-	2	6.56771e-05
blaGES-2	-	2	6.56771e-05
blaIMP-31	-	2	6.56771e-05
blaIMP-54	-	2	6.56771e-05
blaIMP-93	-	2	6.56771e-05
blaNDM-5	-	2	6.56771e-05
blaSIM-1	-	2	6.56771e-05
blaVIM-3	-	2	6.56771e-05
blaVIM-36	-	2	6.56771e-05
blaVIM-67	-	2	6.56771e-05
blaVIM-84	-	2	6.56771e-05
blaOXA	blaOXA-9	1	3.28386e-05
blaOXA-1148	blaOXA-10	1	3.28386e-05
blaOXA-119	blaOXA-46	1	3.28386e-05
blaOXA-1203	blaOXA-10	1	3.28386e-05
blaOXA-1204	blaOXA-10	1	3.28386e-05
blaOXA-1247	blaOXA-10	1	3.28386e-05
blaOXA-141	blaOXA-2	1	3.28386e-05
blaOXA-181	blaOXA-48	1	3.28386e-05
blaOXA-256	blaOXA-10	1	3.28386e-05
blaOXA-32	blaOXA-2	1	3.28386e-05
blaOXA-5	blaOXA-5	1	3.28386e-05
blaOXA-539	blaOXA-2	1	3.28386e-05
blaOXA-544	blaOXA-2	1	3.28386e-05
blaOXA-794	blaOXA-10	1	3.28386e-05
blaOXA-795	blaOXA-10	1	3.28386e-05
blaOXA-824	blaOXA-10	1	3.28386e-05
blaAFM-3	-	1	3.28386e-05
blaAFM-4	-	1	3.28386e-05
blaAFM-5	-	1	3.28386e-05
blaCAM	-	1	3.28386e-05
blaCTX-M-131	-	1	3.28386e-05
blaCTX-M-39	-	1	3.28386e-05
blaCTX-M-65	-	1	3.28386e-05
blaGES-16	-	1	3.28386e-05
blaGES-18	-	1	3.28386e-05
blaGES-24	-	1	3.28386e-05
blaGES-32	-	1	3.28386e-05
blaGES-41	-	1	3.28386e-05
blaGES-44	-	1	3.28386e-05
blaIMP-100	-	1	3.28386e-05
blaIMP-101	-	1	3.28386e-05
blaIMP-11	-	1	3.28386e-05
blaIMP-20	-	1	3.28386e-05
blaIMP-22	-	1	3.28386e-05
blaIMP-37	-	1	3.28386e-05
blaIMP-63	-	1	3.28386e-05
blaIMP-86	-	1	3.28386e-05
blaIMP-87	-	1	3.28386e-05
blaIMP-9	-	1	3.28386e-05
blaIMP-98	-	1	3.28386e-05
blaKPC-100	-	1	3.28386e-05
blaKPC-201	-	1	3.28386e-05
blaKPC-31	-	1	3.28386e-05
blaKPC-35	-	1	3.28386e-05
blaKPC-4	-	1	3.28386e-05
blaKPC-90	-	1	3.28386e-05
blaLCR	-	1	3.28386e-05
blaNDM-58	-	1	3.28386e-05
blaNDM-64	-	1	3.28386e-05
blaPER	-	1	3.28386e-05
blaVEB-20	-	1	3.28386e-05
blaVIM-23	-	1	3.28386e-05
blaVIM-28	-	1	3.28386e-05
blaVIM-45	-	1	3.28386e-05
blaVIM-62	-	1	3.28386e-05
blaVIM-63	-	1	3.28386e-05
blaVIM-69	-	1	3.28386e-05
blaVIM-82	-	1	3.28386e-05

## Sheet: S8
Allele	Rank within Region
	East & Southeast Asia	Europe & Central Asia	Middle East & North Africa	North America	Oceania	South America	South Asia	Sub-Saharan Africa
blaPDC-8	1	3	10	3	5	6	9	8
blaPDC-5	2	2	3	2	2	2	8	3
blaPDC-3	3	1	1	1	1	1	2	1
blaPDC-35	4	5	2	5	4	3	3	6
blaPDC-19a	5	8	7	4	14	5	6	7
blaPDC-1	6	4	6	6	3	4	7	5
blaPDC-36	7	24	13	15	20	14	9	14
blaPDC-11	8	9	4	17	8	8	1	4
blaPDC-16	9	6	5	7	9	4	12	2
blaPDC-24	10	10	8	8	6	7	13	9
blaPDC-30	11	13	13	12	14	12	19	17
blaPDC-12	12	15	11	16	10	9	4	14
blaPDC-142	13	39	16	34	22	-	19	17
blaPDC-34	14	7	12	9	15	10	11	16
blaPDC-37	15	16	15	23	19	11	15	16
blaPDC-31	16	12	12	13	11	14	14	11
blaPDC-46	17	24	14	24	22	14	-	16
blaPDC-6	18	20	-	21	17	15	-	15
blaPDC-39	19	26	-	22	13	13	18	16
blaPDC-14	20	18	9	17	13	10	15	10
blaPDC-60	21	23	17	19	17	12	-	17
blaPDC-45	21	41	14	30	18	15	19	16
blaPDC-98	22	30	17	30	21	-	5	16
blaPDC-59	23	26	16	20	21	11	17	13
blaPDC-23	23	38	16	33	18	15	17	17
blaPDC-120	23	32	17	29	21	13	-	16
blaPDC-121	24	17	17	14	20	-	19	16
blaPDC-15	25	11	-	10	16	-	19	-
blaPDC-66	26	25	14	28	14	-	11	12
blaPDC-108	26	41	-	43	-	-	-	-
blaPDC-43	27	-	-	-	-	-	-	-
blaPDC-22	28	14	16	20	20	15	-	17
blaPDC-127	28	33	-	27	22	14	18	17
blaPDC-122	29	-	-	35	22	-	19	15
blaPDC-109	30	33	-	23	18	11	17	-
blaPDC-10	30	36	17	32	22	14	-	-
blaPDC-58	31	-	-	42	-	-	-	-
blaPDC-38	31	38	15	29	20	15	19	-
blaPDC-105	31	41	-	43	-	-	19	-
blaPDC-172	32	34	-	36	-	15	-	-
blaPDC-113	32	36	-	38	-	-	-	-
blaPDC-80	32	35	-	34	22	-	19	-
blaPDC-100	32	31	-	25	20	14	-	17
blaPDC-28	32	39	16	38	-	15	-	-
blaPDC-104	32	-	17	-	-	-	-	-
blaPDC-162	32	41	-	42	-	-	-	17
blaPDC-71	33	30	-	18	-	-	-	-
blaPDC-117	33	22	10	29	-	14	-	-
blaPDC-67	33	21	-	35	20	14	-	14
blaPDC-68	33	31	15	38	-	12	-	-
blaPDC-137	33	40	-	-	-	-	-	-
blaPDC-364	33	41	-	42	-	-	-	-
blaPDC-19b	33	42	-	43	-	15	19	17
blaPDC-214	33	42	-	43	-	-	-	-
blaPDC-115	34	28	-	36	-	13	-	-
blaPDC-374	34	36	-	41	-	-	-	-
blaPDC-53	34	28	15	31	20	-	-	16
blaPDC-266	34	-	-	42	22	-	16	-
blaPDC-17	34	-	-	43	-	-	-	-
blaPDC-199	34	41	-	41	21	-	19	-
blaPDC-70	34	42	-	-	-	-	-	-
blaPDC-457	34	-	17	43	-	-	-	17
blaPDC-95	34	42	17	43	-	-	-	-
blaPDC-51	35	38	-	36	12	-	-	-
blaPDC-192	35	-	-	38	20	-	-	-
blaPDC-20	35	31	-	29	20	15	-	-
blaPDC-257	35	-	-	41	-	-	-	-
blaPDC-101	35	38	16	42	-	13	-	-
blaPDC-225	35	-	-	40	-	-	19	-
blaPDC-260	35	-	-	-	-	-	-	-
blaPDC-393	35	-	-	-	-	-	-	-
blaPDC-575	35	-	-	-	-	-	-	-
blaPDC-63	35	28	17	-	-	-	-	-
blaPDC-197	35	42	-	43	21	15	-	-
blaPDC-278	35	42	17	43	-	-	-	-
blaPDC-97	36	19	-	32	7	-	-	-
blaPDC-201	36	-	-	34	-	-	-	-
blaPDC-103	36	35	-	11	22	-	-	-
blaPDC-301	36	36	-	34	22	-	-	-
blaPDC-133	36	27	-	38	22	-	-	-
blaPDC-112	36	38	-	35	22	-	-	-
blaPDC-218	36	38	-	36	22	-	10	17
blaPDC-433	36	39	-	38	22	-	-	-
blaPDC-161	36	40	-	42	-	-	-	-
blaPDC-195	36	-	-	41	-	-	-	-
blaPDC-240	36	41	-	42	-	-	-	-
blaPDC-255	36	41	-	41	-	-	-	-
blaPDC-123	36	40	17	35	22	14	-	-
blaPDC-472	36	-	-	42	-	-	-	-
blaPDC-116	36	42	-	36	-	-	-	-
blaPDC-220	36	-	-	-	-	-	-	-
blaPDC-341	36	-	-	-	-	-	-	-
blaPDC-370	36	-	-	-	-	-	-	17
blaPDC-427	36	-	-	-	-	-	-	-
blaPDC-431	36	-	-	43	-	-	-	-
blaPDC-440	36	40	17	-	-	-	-	-
blaPDC-454	36	-	-	42	-	-	19	-
blaPDC-546	36	-	-	-	-	-	19	-
blaPDC-167	-	29	-	41	22	15	-	-
blaPDC-124	-	30	16	26	18	15	-	-
blaPDC-443	-	31	-	-	-	-	-	-
blaPDC-74	-	31	-	-	-	-	-	-
blaPDC-56	-	32	-	43	-	15	-	17
blaPDC-526	-	36	-	-	-	-	-	-
blaPDC-211	-	36	-	-	22	-	-	-
blaPDC-432	-	37	-	43	-	-	-	-
blaPDC-147	-	37	-	38	20	14	-	17
blaPDC-171	-	38	-	37	-	15	-	-
blaPDC-69	-	38	-	-	-	-	-	-
blaPDC-119	-	38	-	43	15	-	19	-
blaPDC-64	-	38	17	36	22	-	-	-
blaPDC-141	-	39	-	-	-	-	-	-
blaPDC-114	-	39	-	41	-	-	-	-
blaPDC-177	-	39	-	43	-	-	-	-
blaPDC-303	-	39	-	43	-	-	-	-
blaPDC-189	-	39	-	42	-	15	-	-
blaPDC-174	-	39	-	43	22	-	-	-
blaPDC-129	-	40	-	38	-	-	-	-
blaPDC-143	-	40	-	-	-	-	-	-
blaPDC-274	-	40	-	-	-	-	-	-
blaPDC-280	-	40	-	-	-	-	-	-
blaPDC-309	-	40	-	32	21	-	-	-
blaPDC-521	-	40	-	-	-	-	-	-
blaPDC-322	-	40	-	42	-	-	-	-
blaPDC-107	-	40	17	43	-	-	19	-
blaPDC-256	-	40	17	-	22	-	-	-
blaPDC-138	-	41	-	42	-	-	-	-
blaPDC-308	-	41	-	-	-	-	-	-
blaPDC-367	-	41	-	42	-	-	-	-
blaPDC-375	-	41	-	-	-	-	-	-
blaPDC-520	-	41	-	-	-	-	-	-
blaPDC-529	-	41	-	42	-	-	-	-
blaPDC-583	-	41	-	-	-	-	-	-
blaPDC-258	-	41	-	43	-	-	-	-
blaPDC-337	-	41	-	43	-	-	-	-
blaPDC-442	-	41	-	43	-	-	-	-
blaPDC-86	-	41	17	43	-	-	-	-
blaPDC-184	-	42	-	42	-	-	-	-
blaPDC-288	-	42	-	42	-	-	-	-
blaPDC-408	-	42	-	42	-	-	-	-
blaPDC-106	-	42	-	-	-	-	-	-
blaPDC-111	-	42	-	-	-	-	-	-
blaPDC-126	-	42	-	-	-	-	-	-
blaPDC-131	-	42	-	-	-	-	-	-
blaPDC-139	-	42	17	42	-	-	-	-
blaPDC-153	-	42	-	-	-	-	-	-
blaPDC-158	-	42	-	43	-	-	-	-
blaPDC-168	-	42	-	43	22	-	-	-
blaPDC-2	-	42	-	-	-	-	-	-
blaPDC-208	-	42	-	-	-	-	-	-
blaPDC-209	-	42	-	43	-	15	-	-
blaPDC-210	-	42	-	-	-	-	-	-
blaPDC-222	-	42	-	-	-	-	-	-
blaPDC-264	-	42	17	33	-	-	-	-
blaPDC-265	-	42	-	-	-	-	-	-
blaPDC-271	-	42	-	-	-	-	-	-
blaPDC-286	-	42	-	-	-	-	-	-
blaPDC-302	-	42	-	36	-	-	19	-
blaPDC-321	-	42	-	-	-	-	-	-
blaPDC-331	-	42	-	-	-	-	-	-
blaPDC-336	-	42	-	-	-	-	-	-
blaPDC-338	-	42	-	-	-	-	-	-
blaPDC-339	-	42	-	-	-	-	-	-
blaPDC-340	-	42	-	-	-	-	-	-
blaPDC-353	-	42	-	43	-	-	-	-
blaPDC-359	-	42	-	-	-	15	-	-
blaPDC-361	-	42	-	42	22	-	-	-
blaPDC-392	-	42	-	-	-	-	-	-
blaPDC-397	-	42	-	-	-	-	-	-
blaPDC-412	-	42	-	-	-	-	-	-
blaPDC-423	-	42	-	-	-	-	-	-
blaPDC-47	-	42	-	-	-	-	-	-
blaPDC-477	-	42	-	-	-	-	-	-
blaPDC-478	-	42	-	-	-	-	-	-
blaPDC-52	-	42	-	39	22	-	-	-
blaPDC-525	-	42	-	-	-	-	-	-
blaPDC-527	-	42	-	-	-	-	-	-
blaPDC-54	-	42	-	-	-	-	-	-
blaPDC-55	-	42	-	-	22	-	-	-
blaPDC-560	-	42	-	-	-	-	-	-
blaPDC-564	-	42	-	-	-	-	-	-
blaPDC-57	-	42	-	-	-	-	-	-
blaPDC-582	-	42	-	-	-	-	-	-
blaPDC-592	-	42	-	-	-	-	-	-
blaPDC-61	-	42	-	-	-	-	-	-
blaPDC-576	-	-	17	-	-	-	-	-
blaPDC-537	-	-	-	27	-	-	-	-
blaPDC-402	-	-	-	37	-	-	-	-
blaPDC-479	-	-	-	37	-	-	-	-
blaPDC-594	-	-	-	37	-	-	-	-
blaPDC-191	-	-	-	38	-	-	-	-
blaPDC-334	-	-	-	39	-	-	-	-
blaPDC-346	-	-	-	39	-	-	-	-
blaPDC-481	-	-	-	39	-	-	-	-
blaPDC-134	-	-	-	40	-	-	-	-
blaPDC-226	-	-	-	40	-	-	-	-
blaPDC-44	-	-	-	40	-	-	-	-
blaPDC-469	-	-	-	40	-	-	-	-
blaPDC-382	-	-	-	41	-	-	-	-
blaPDC-480	-	-	-	41	-	-	-	-
blaPDC-65	-	-	-	41	-	-	-	-
blaPDC-188	-	-	-	42	-	-	-	-
blaPDC-235	-	-	-	42	-	-	-	-
blaPDC-298	-	-	-	42	-	-	-	-
blaPDC-312	-	-	-	42	-	-	-	-
blaPDC-335	-	-	-	42	-	-	-	-
blaPDC-407	-	-	-	42	21	-	-	-
blaPDC-587	-	-	-	42	-	-	-	-
blaPDC-118	-	-	-	42	-	-	19	-
blaPDC-170	-	-	-	43	21	-	-	-
blaPDC-156	-	-	-	43	-	-	-	-
blaPDC-182	-	-	-	43	-	-	-	-
blaPDC-186	-	-	-	43	-	-	-	-
blaPDC-187	-	-	-	43	-	-	-	-
blaPDC-194	-	-	-	43	-	-	-	-
blaPDC-205	-	-	-	43	-	-	-	-
blaPDC-207	-	-	-	43	-	-	-	-
blaPDC-223	-	-	-	43	-	-	-	-
blaPDC-227	-	-	-	43	-	-	-	-
blaPDC-244	-	-	-	43	-	-	-	-
blaPDC-245	-	-	-	43	-	-	-	-
blaPDC-251	-	-	-	43	-	-	-	-
blaPDC-291	-	-	-	43	-	-	-	-
blaPDC-319	-	-	-	43	-	-	-	-
blaPDC-326	-	-	-	43	-	-	-	-
blaPDC-348	-	-	-	43	-	-	-	-
blaPDC-394	-	-	-	43	-	-	-	-
blaPDC-401	-	-	-	43	-	-	-	-
blaPDC-434	-	-	-	43	-	-	-	-
blaPDC-445	-	-	-	43	-	-	-	-
blaPDC-48	-	-	-	43	-	-	-	-
blaPDC-511	-	-	-	43	-	-	-	-
blaPDC-515	-	-	-	43	-	-	-	-
blaPDC-528	-	-	-	43	-	-	-	-
blaPDC-535	-	-	-	43	-	-	-	-
blaPDC-550	-	-	-	43	-	-	-	-
blaPDC-558	-	-	-	43	-	-	-	-
blaPDC-565	-	-	-	43	-	-	18	17
blaPDC-597	-	-	-	43	-	-	-	-
blaPDC-72	-	-	-	43	-	-	-	-
blaPDC-96	-	-	-	43	-	-	-	-
blaPDC-261	-	-	-	-	21	-	-	-
blaPDC-376	-	-	-	-	22	-	-	-
blaPDC-396	-	-	-	-	22	-	-	-
blaPDC-452	-	-	-	-	22	-	-	-
blaPDC-198	-	-	-	-	-	14	-	-
blaPDC-428	-	-	-	-	-	14	-	-
blaPDC-363	-	-	-	-	-	15	-	-
blaPDC-447	-	-	-	-	-	-	18	-
blaPDC-547	-	-	-	-	-	-	19	-

## Sheet: S9
Allele	Rank within Region
	East & Southeast Asia	Europe & Central Asia	Middle East & North Africa	North America	Oceania	South America	South Asia	Sub-Saharan Africa
blaOXA-488	1	2	1	1	2	1	1	4
blaOXA-486	2	3	3	3	1	5	6	2
blaOXA-395	3	5	2	5	7	2	3	1
blaOXA-494	4	4	4	4	4	3	5	3
blaOXA-50	5	1	6	2	3	6	2	5
blaOXA-847	6	8	7	7	6	9	7	7
blaOXA-846	7	10	5	17	12	8	4	6
blaOXA-396	8	6	9	6	5	4	8	8
blaOXA-1028	9	15	11	14	10	12	12	11
blaOXA-904	10	9	8	11	8	10	10	10
blaOXA-851	11	13	10	13	9	11	13	12
blaOXA-1032	12	11	12	15	6	14	15	11
blaOXA-848	13	12	15	8	13	7	14	14
blaOXA-1127	14	16	14	16	18	16	11	15
blaOXA-1034	15	18	16	22	11	-	13	9
blaOXA-1030	16	29	16	20	16	14	15	14
blaOXA-1026	17	25	-	19	15	17	12	13
blaOXA-901	18	20	14	24	14	18	15	15
blaOXA-937	19	36	-	25	22	16	-	-
blaOXA-1135	20	23	13	30	21	-	15	14
blaOXA-913	21	30	-	29	22	-	14	-
blaOXA-914	21	17	14	9	20	16	15	-
blaOXA-1250	22	37	-	39	-	18	13	-
blaOXA-906	23	23	15	19	21	15	13	11
blaOXA-1014	24	19	-	21	21	18	13	15
blaOXA-1033	25	28	-	18	20	18	-	-
blaOXA-1022	26	26	-	29	18	16	15	-
blaOXA-1132	26	34	-	38	22	-	15	15
blaOXA-1174	27	33	16	32	16	18	-	-
blaOXA-1035	27	14	13	10	19	8	14	12
blaOXA-905	28	7	15	12	14	13	15	-
blaOXA-1254	29	36	-	33	21	-	-	15
blaOXA-485	30	28	16	31	-	-	-	-
blaOXA-1124	30	32	-	38	22	-	-	-
blaOXA-1024	30	29	15	37	21	17	-	-
blaOXA-908	31	24	-	28	-	15	-	-
blaOXA-1023	31	37	-	32	-	17	15	14
blaOXA-1246	31	38	-	-	-	-	-	-
blaOXA-1255	31	37	-	26	-	18	15	-
blaOXA-850	31	37	-	36	22	17	-	-
blaOXA-1125	32	30	16	23	17	-	-	14
blaOXA-1131	32	33	-	27	-	17	-	-
blaOXA-1199	32	22	-	39	-	-	-	-
blaOXA-1245	32	37	-	31	-	18	-	-
blaOXA-1025	33	34	-	35	20	18	-	-
blaOXA-1027	33	35	15	34	-	-	-	-
blaOXA-1029	33	27	15	31	20	-	9	14
blaOXA-1129	33	36	-	38	17	18	15	-
blaOXA-1133	33	30	16	-	22	-	-	-
blaOXA-1134	33	-	-	-	-	-	-	-
blaOXA-1252	33	-	-	39	-	-	-	-
blaOXA-902	33	21	-	31	22	18	-	-
blaOXA-1021	-	27	-	37	22	-	-	-
blaOXA-1188	-	31	-	39	-	-	-	-
blaOXA-1140	-	37	-	-	-	-	-	-
blaOXA-1020	-	38	-	38	21	-	-	-
blaOXA-1253	-	38	-	37	-	-	11	15
blaOXA-1126	-	38	-	38	-	-	-	-
blaOXA-903	-	38	-	-	-	-	-	-
blaOXA-907	-	38	-	-	-	-	-	-
blaOXA-1019	-	-	-	39	-	-	-	-
blaOXA-849	-	-	-	39	-	-	-	-

## Sheet: S10
Gene	blaOXA Family	Region	Isolates	Total Isolates	Percentage
blaVIM	-	East & Southeast Asia	98	4564	0.0214724
blaVIM	-	South America	127	730	0.173973
blaVIM	-	Europe & Central Asia	926	7719	0.119964
blaVIM	-	North America	941	10187	0.0923726
blaVIM	-	Oceania	15	1006	0.0149105
blaVIM	-	South Asia	55	576	0.0954861
blaVIM	-	Sub-Saharan Africa	97	463	0.209503
blaVIM	-	Middle East & North Africa	41	433	0.0946882
blaVIM	-	Unavailable	154	4774	0.0322581
blaOXA (Acquired)	blaOXA-10	East & Southeast Asia	382	4564	0.0836985
blaOXA (Acquired)	blaOXA-10	South America	74	730	0.10137
blaOXA (Acquired)	blaOXA-10	Europe & Central Asia	274	7719	0.0354968
blaOXA (Acquired)	blaOXA-10	North America	397	10187	0.0389712
blaOXA (Acquired)	blaOXA-10	Oceania	19	1006	0.0188867
blaOXA (Acquired)	blaOXA-10	South Asia	177	576	0.307292
blaOXA (Acquired)	blaOXA-10	Sub-Saharan Africa	50	463	0.107991
blaOXA (Acquired)	blaOXA-10	Middle East & North Africa	31	433	0.0715935
blaOXA (Acquired)	blaOXA-10	Unavailable	89	4774	0.0186426
blaOXA (Acquired)	blaOXA-2	East & Southeast Asia	64	4564	0.0140228
blaOXA (Acquired)	blaOXA-2	South America	41	730	0.0561644
blaOXA (Acquired)	blaOXA-2	Europe & Central Asia	343	7719	0.0444358
blaOXA (Acquired)	blaOXA-2	North America	813	10187	0.0798076
blaOXA (Acquired)	blaOXA-2	Oceania	16	1006	0.0159046
blaOXA (Acquired)	blaOXA-2	South Asia	5	576	0.00868056
blaOXA (Acquired)	blaOXA-2	Sub-Saharan Africa	7	463	0.0151188
blaOXA (Acquired)	blaOXA-2	Middle East & North Africa	4	433	0.00923788
blaOXA (Acquired)	blaOXA-2	Unavailable	26	4774	0.00544617
blaIMP	-	East & Southeast Asia	302	4564	0.06617
blaIMP	-	South America	46	730	0.0630137
blaIMP	-	Europe & Central Asia	248	7719	0.0321285
blaIMP	-	North America	179	10187	0.0175714
blaIMP	-	Oceania	82	1006	0.0815109
blaIMP	-	South Asia	11	576	0.0190972
blaIMP	-	Sub-Saharan Africa	15	463	0.0323974
blaIMP	-	Middle East & North Africa	18	433	0.0415704
blaIMP	-	Unavailable	26	4774	0.00544617
blaGES	-	East & Southeast Asia	209	4564	0.0457932
blaGES	-	South America	17	730	0.0232877
blaGES	-	Europe & Central Asia	148	7719	0.0191735
blaGES	-	North America	370	10187	0.0363208
blaGES	-	Oceania	33	1006	0.0328032
blaGES	-	South Asia	71	576	0.123264
blaGES	-	Sub-Saharan Africa	10	463	0.0215983
blaGES	-	Middle East & North Africa	44	433	0.101617
blaGES	-	Unavailable	8	4774	0.00167574
blaKPC	-	East & Southeast Asia	578	4564	0.126643
blaKPC	-	South America	128	730	0.175342
blaKPC	-	Europe & Central Asia	8	7719	0.0010364
blaKPC	-	North America	183	10187	0.0179641
blaKPC	-	Oceania	1	1006	0.000994036
blaKPC	-	South Asia	8	576	0.0138889
blaNDM	-	East & Southeast Asia	329	4564	0.0720859
blaNDM	-	South America	7	730	0.00958904
blaNDM	-	Europe & Central Asia	72	7719	0.00932763
blaNDM	-	North America	159	10187	0.0156081
blaNDM	-	Oceania	14	1006	0.0139165
blaNDM	-	South Asia	47	576	0.0815972
blaNDM	-	Sub-Saharan Africa	69	463	0.149028
blaNDM	-	Middle East & North Africa	16	433	0.0369515
blaNDM	-	Unavailable	5	4774	0.00104734
blaCARB	-	East & Southeast Asia	116	4564	0.0254163
blaCARB	-	South America	11	730	0.0150685
blaCARB	-	Europe & Central Asia	140	7719	0.0181371
blaCARB	-	North America	149	10187	0.0146265
blaCARB	-	Oceania	43	1006	0.0427435
blaCARB	-	South Asia	3	576	0.00520833
blaCARB	-	Sub-Saharan Africa	10	463	0.0215983
blaCARB	-	Middle East & North Africa	3	433	0.00692841
blaCARB	-	Unavailable	16	4774	0.00335149
blaOXA (Acquired)	blaOXA-1	East & Southeast Asia	91	4564	0.0199387
blaOXA (Acquired)	blaOXA-1	South America	35	730	0.0479452
blaOXA (Acquired)	blaOXA-1	Europe & Central Asia	75	7719	0.00971628
blaOXA (Acquired)	blaOXA-1	North America	171	10187	0.0167861
blaOXA (Acquired)	blaOXA-1	Oceania	10	1006	0.00994036
blaOXA (Acquired)	blaOXA-1	South Asia	34	576	0.0590278
blaOXA (Acquired)	blaOXA-1	Sub-Saharan Africa	25	463	0.0539957
blaOXA (Acquired)	blaOXA-1	Middle East & North Africa	20	433	0.0461894
blaOXA (Acquired)	blaOXA-1	Unavailable	16	4774	0.00335149
blaTEM	-	East & Southeast Asia	126	4564	0.0276074
blaTEM	-	South America	8	730	0.0109589
blaTEM	-	Europe & Central Asia	191	7719	0.0247441
blaTEM	-	North America	39	10187	0.00382841
blaTEM	-	Oceania	3	1006	0.00298211
blaTEM	-	South Asia	11	576	0.0190972
blaTEM	-	Sub-Saharan Africa	9	463	0.0194384
blaTEM	-	Middle East & North Africa	1	433	0.00230947
blaTEM	-	Unavailable	17	4774	0.00356096
blaVEB	-	East & Southeast Asia	40	4564	0.00876424
blaVEB	-	Europe & Central Asia	76	7719	0.00984583
blaVEB	-	North America	60	10187	0.00588986
blaVEB	-	Oceania	5	1006	0.00497018
blaVEB	-	South Asia	77	576	0.133681
blaVEB	-	Sub-Saharan Africa	20	463	0.0431965
blaVEB	-	Middle East & North Africa	23	433	0.0531178
blaVEB	-	Unavailable	3	4774	0.000628404
blaPER	-	East & Southeast Asia	176	4564	0.0385627
blaPER	-	South America	10	730	0.0136986
blaPER	-	Europe & Central Asia	31	7719	0.00401606
blaPER	-	North America	5	10187	0.000490822
blaPER	-	Sub-Saharan Africa	1	463	0.00215983
blaPER	-	Middle East & North Africa	3	433	0.00692841
blaPER	-	Unavailable	8	4774	0.00167574
blaPAC	-	East & Southeast Asia	8	4564	0.00175285
blaPAC	-	Europe & Central Asia	5	7719	0.000647752
blaPAC	-	North America	23	10187	0.00225778
blaPAC	-	Oceania	2	1006	0.00198807
blaPAC	-	South Asia	74	576	0.128472
blaPAC	-	Sub-Saharan Africa	1	463	0.00215983
blaPAC	-	Middle East & North Africa	1	433	0.00230947
blaPAC	-	Unavailable	1	4774	0.000209468
blaOXA (Acquired)	blaOXA-9	South America	3	730	0.00410959
blaOXA (Acquired)	blaOXA-9	Europe & Central Asia	47	7719	0.00608887
blaOXA (Acquired)	blaOXA-9	North America	44	10187	0.00431923
blaOXA (Acquired)	blaOXA-9	South Asia	1	576	0.00173611
blaOXA (Acquired)	blaOXA-9	Unavailable	4	4774	0.000837872
blaPME	-	East & Southeast Asia	11	4564	0.00241017
blaPME	-	Europe & Central Asia	4	7719	0.000518202
blaPME	-	North America	34	10187	0.00333759
blaPME	-	Oceania	12	1006	0.0119284
blaPME	-	South Asia	12	576	0.0208333
blaPME	-	Sub-Saharan Africa	1	463	0.00215983
blaPME	-	Middle East & North Africa	1	433	0.00230947
blaOXA (Acquired)	blaOXA-5	East & Southeast Asia	14	4564	0.00306748
blaOXA (Acquired)	blaOXA-5	South America	22	730	0.030137
blaOXA (Acquired)	blaOXA-5	Europe & Central Asia	6	7719	0.000777303
blaOXA (Acquired)	blaOXA-5	North America	6	10187	0.000588986
blaOXA (Acquired)	blaOXA-5	Oceania	1	1006	0.000994036
blaOXA (Acquired)	blaOXA-5	South Asia	6	576	0.0104167
blaOXA (Acquired)	blaOXA-5	Sub-Saharan Africa	7	463	0.0151188
blaOXA (Acquired)	blaOXA-5	Middle East & North Africa	1	433	0.00230947
blaOXA (Acquired)	blaOXA-5	Unavailable	1	4774	0.000209468
blaCTX-M	-	East & Southeast Asia	7	4564	0.00153374
blaCTX-M	-	South America	24	730	0.0328767
blaCTX-M	-	Europe & Central Asia	4	7719	0.000518202
blaCTX-M	-	North America	10	10187	0.000981643
blaCTX-M	-	South Asia	1	576	0.00173611
blaCTX-M	-	Sub-Saharan Africa	5	463	0.0107991
blaCTX-M	-	Unavailable	2	4774	0.000418936
blaLCR	-	East & Southeast Asia	16	4564	0.0035057
blaLCR	-	Europe & Central Asia	16	7719	0.00207281
blaLCR	-	North America	4	10187	0.000392657
blaLCR	-	Oceania	3	1006	0.00298211
blaLCR	-	South Asia	9	576	0.015625
blaLCR	-	Middle East & North Africa	3	433	0.00692841
blaLCR	-	Unavailable	1	4774	0.000209468
blaAFM	-	East & Southeast Asia	41	4564	0.00898335
blaAFM	-	Oceania	1	1006	0.000994036
blaAFM	-	Unavailable	1	4774	0.000209468
blaSHV	-	East & Southeast Asia	3	4564	0.000657318
blaSHV	-	Europe & Central Asia	14	7719	0.00181371
blaSHV	-	North America	8	10187	0.000785315
blaSHV	-	Oceania	13	1006	0.0129225
blaSHV	-	Unavailable	1	4774	0.000209468
blaDIM	-	East & Southeast Asia	10	4564	0.00219106
blaDIM	-	Europe & Central Asia	3	7719	0.000388651
blaDIM	-	North America	13	10187	0.00127614
blaDIM	-	South Asia	4	576	0.00694444
blaDIM	-	Sub-Saharan Africa	7	463	0.0151188
blaSPM	-	South America	29	730	0.039726
blaSPM	-	Unavailable	4	4774	0.000837872
blaPAU	-	South America	2	730	0.00273973
blaPAU	-	North America	6	10187	0.000588986
blaPAU	-	Oceania	3	1006	0.00298211
blaPAU	-	South Asia	8	576	0.0138889
blaPAU	-	Middle East & North Africa	1	433	0.00230947
blaOXA (Acquired)	blaOXA-48	East & Southeast Asia	1	4564	0.000219106
blaOXA (Acquired)	blaOXA-48	North America	1	10187	9.81643e-05
blaRSC1	-	North America	19	10187	0.00186512
blaOXA (Acquired)	blaOXA-48	South Asia	1	576	0.00173611
blaOXA (Acquired)	blaOXA-48	Middle East & North Africa	1	433	0.00230947
blaOXA (Acquired)	blaOXA-48	Unavailable	15	4774	0.00314202
blaOXA (Acquired)	blaOXA-46	Europe & Central Asia	15	7719	0.00194326
blaOXA (Acquired)	blaOXA-1239	North America	18	10187	0.00176696
blaOXA (Acquired)	blaOXA-46	North America	3	10187	0.000294493
blaCAE	-	East & Southeast Asia	14	4564	0.00306748
blaBIM	-	North America	10	10187	0.000981643
blaSCO	-	North America	2	10187	0.000196329
blaSCO	-	Sub-Saharan Africa	8	463	0.0172786
blaPSE	-	East & Southeast Asia	3	4564	0.000657318
blaPSE	-	Europe & Central Asia	1	7719	0.00012955
blaPSE	-	North America	1	10187	9.81643e-05
blaPSE	-	Oceania	1	1006	0.000994036
blaPSE	-	Sub-Saharan Africa	3	463	0.00647948
blaKBL	-	South Asia	8	576	0.0138889
blaFIM	-	Europe & Central Asia	6	7719	0.000777303
blaFIM	-	North America	1	10187	9.81643e-05
blaNPS	-	East & Southeast Asia	1	4564	0.000219106
blaSIM	-	East & Southeast Asia	4	4564	0.000876424
blaNPS	-	Europe & Central Asia	1	7719	0.00012955
blaSIM	-	Europe & Central Asia	1	7719	0.00012955
blaOXA (Acquired)	blaOXA-372	North America	6	10187	0.000588986
blaSIM	-	North America	1	10187	9.81643e-05
blaNPS	-	Sub-Saharan Africa	4	463	0.00863931
blaOXA (Acquired)	-	East & Southeast Asia	1	4564	0.000219106
blaOXA (Acquired)	-	Europe & Central Asia	1	7719	0.00012955
blaOXA (Acquired)	-	North America	2	10187	0.000196329
blaOXA (Acquired)	-	Unavailable	1	4774	0.000209468
blaCAM	-	North America	4	10187	0.000392657

[truncated: 21 more sheets: S11, S12, S13, S14, S15, S16, S17, S18, S19, S20, S21, S22, S23, S24, S25, S26, S27, S28, S29, S30 …]
